# Supplementary material for: Travelling at a slug’s pace: possible invertebrate vectors of Caenorhabditis nematodes
Source: BMC Ecol. 2015 Jul 13;15:19. doi: 10.1186/s12898-015-0050-z (PMC4501285; doi:10.1186/s12898-015-0050-z)
Supplement: Additional file 4: — Original data for the first field screen in 2011 and 2012. C. elegans and C. remanei were found in association with isopods and slugs during the first screen between July 2011 and October 2012. [file 12898_2015_50_MOESM4_ESM.xlsx]

## Sheet: slugs and isopods
Internal code	Place	GPS	Substrate	Date of sampling	Sampled by	Number of isolated C. elegans	Number of isolated C. remanei	Comments
A100v	Botanical garden, Kiel, Schleswig-Holstein, Germany	54.346355 - 10.117737	isopod from compost	2011-10-10	Carola Petersen	0	0
A86v	Botanical garden, Kiel, Schleswig-Holstein, Germany	54.346355 - 10.117737	isopod from compost	2011-10-10	Carola Petersen	0	0
A87v	Botanical garden, Kiel, Schleswig-Holstein, Germany	54.346355 - 10.117737	isopod from compost	2011-10-10	Carola Petersen	0	0
A88v	Botanical garden, Kiel, Schleswig-Holstein, Germany	54.346355 - 10.117737	isopod from compost	2011-10-10	Carola Petersen	0	5	species identified with species specific primers
A89v	Botanical garden, Kiel, Schleswig-Holstein, Germany	54.346355 - 10.117737	isopod from compost	2011-10-10	Carola Petersen	0	0
E118v	Private garden, Roxel, Nordrhein-Westfalen, Germany	51.950777 - 7.536628	isopod from compost	2011-10-12	Carola Petersen	0	0
D141v	Farming museum, Muenster, Nordrhein-Westfalen, Germany	51.950723 - 7.599099	isopod from compost	2011-11-02	Carola Petersen	0	0
E156v	Private garden, Roxel, Nordrhein-Westfalen, Germany	51.950777 - 7.536628	isopod from compost	2011-11-02	Carola Petersen	0	0
E157v	Private garden, Roxel, Nordrhein-Westfalen, Germany	51.950777 - 7.536628	isopod from compost	2011-11-02	Carola Petersen	0	0
A163v	Botanical garden, Kiel, Schleswig-Holstein, Germany	54.346355 - 10.117737	isopod from compost	2011-11-03	Carola Petersen	0	3	species identified with species specific primers
A201v	Botanical garden, Kiel, Schleswig-Holstein, Germany	54.346355 - 10.117737	isopod from compost	2011-12-01	Carola Petersen	0	0
E220v	Private garden, Roxel, Nordrhein-Westfalen, Germany	51.950777 - 7.536628	isopod from compost	2011-12-08	Carola Petersen	0	0
A247v	Botanical garden, Kiel, Schleswig-Holstein, Germany	54.346355 - 10.117737	isopod from compost	2012-01-18	Carola Petersen	0	1	species identified with species specific primers
A248v	Botanical garden, Kiel, Schleswig-Holstein, Germany	54.346355 - 10.117737	isopod from compost	2012-01-18	Carola Petersen	0	6	species identified with species specific primers
A325v	Botanical garden, Kiel, Schleswig-Holstein, Germany	54.346355 - 10.117737	isopod from compost	2012-03-07	Carola Petersen	0	0
E385v	Private garden, Roxel, Nordrhein-Westfalen, Germany	51.950777 - 7.536628	isopod from compost	2012-04-11	Carola Petersen	0	0
E406v	Private garden, Roxel, Nordrhein-Westfalen, Germany	51.950777 - 7.536628	isopod from compost	2012-04-25	Carola Petersen	0	0
D423v	Farming museum, Muenster, Nordrhein-Westfalen, Germany	51.950723 - 7.599099	isopod from compost	2012-05-09	Carola Petersen	0	0
E430v	Private garden, Roxel, Nordrhein-Westfalen, Germany	51.950777 - 7.536628	isopod from compost	2012-05-09	Carola Petersen	0	5	species identified with species specific primers
A442v	Botanical garden, Kiel, Schleswig-Holstein, Germany	54.346355 - 10.117737	isopod from compost	2012-05-23	Carola Petersen	0	0
E450v	Private garden, Roxel, Nordrhein-Westfalen, Germany	51.950777 - 7.536628	isopod from compost	2012-05-23	Carola Petersen	0	0
E451v	Private garden, Roxel, Nordrhein-Westfalen, Germany	51.950777 - 7.536628	isopod from compost	2012-05-23	Carola Petersen	0	0
E457v	Private garden, Roxel, Nordrhein-Westfalen, Germany	51.950777 - 7.536628	isopod from compost	2012-05-23	Carola Petersen	0	0
E458v	Private garden, Roxel, Nordrhein-Westfalen, Germany	51.950777 - 7.536628	isopod from compost	2012-05-23	Carola Petersen	0	0
E477v	Private garden, Roxel, Nordrhein-Westfalen, Germany	51.950777 - 7.536628	isopod from compost	2012-06-06	Carola Petersen	0	0
E478v	Private garden, Roxel, Nordrhein-Westfalen, Germany	51.950777 - 7.536628	isopod from compost	2012-06-06	Carola Petersen	0	0
E479v	Private garden, Roxel, Nordrhein-Westfalen, Germany	51.950777 - 7.536628	isopod from compost	2012-06-06	Carola Petersen	0	0
A502v	Botanical garden, Kiel, Schleswig-Holstein, Germany	54.346355 - 10.117737	isopod from compost	2012-06-20	Carola Petersen	0	0
A503v	Botanical garden, Kiel, Schleswig-Holstein, Germany	54.346355 - 10.117737	isopod from compost	2012-06-20	Carola Petersen	0	0
D485v	Farming museum, Muenster, Nordrhein-Westfalen, Germany	51.950723 - 7.599099	isopod from compost	2012-06-20	Carola Petersen	0	0
E492v	Private garden, Roxel, Nordrhein-Westfalen, Germany	51.950777 - 7.536628	isopod from compost	2012-06-20	Carola Petersen	0	0
E493v	Private garden, Roxel, Nordrhein-Westfalen, Germany	51.950777 - 7.536628	isopod from compost	2012-06-20	Carola Petersen	0	0
E494v	Private garden, Roxel, Nordrhein-Westfalen, Germany	51.950777 - 7.536628	isopod from compost	2012-06-20	Carola Petersen	0	0
E495v	Private garden, Roxel, Nordrhein-Westfalen, Germany	51.950777 - 7.536628	isopod from compost	2012-06-20	Carola Petersen	0	0
E496v	Private garden, Roxel, Nordrhein-Westfalen, Germany	51.950777 - 7.536628	isopod from compost	2012-06-20	Carola Petersen	10	0	species identified with species specific primers
A521v	Botanical garden, Kiel, Schleswig-Holstein, Germany	54.346355 - 10.117737	isopod from compost	2012-07-04	Carola Petersen	7	0	species identified with species specific primers
E534v	Private garden, Roxel, Nordrhein-Westfalen, Germany	51.950777 - 7.536628	isopod from compost	2012-07-04	Carola Petersen	0	0
E535v	Private garden, Roxel, Nordrhein-Westfalen, Germany	51.950777 - 7.536628	isopod from compost	2012-07-04	Carola Petersen	0	0
E536v	Private garden, Roxel, Nordrhein-Westfalen, Germany	51.950777 - 7.536628	isopod from compost	2012-07-04	Carola Petersen	0	0
E537v	Private garden, Roxel, Nordrhein-Westfalen, Germany	51.950777 - 7.536628	isopod from compost	2012-07-04	Carola Petersen	0	0
E538v	Private garden, Roxel, Nordrhein-Westfalen, Germany	51.950777 - 7.536628	isopod from compost	2012-07-04	Carola Petersen	0	0
A552v	Botanical garden, Kiel, Schleswig-Holstein, Germany	54.346355 - 10.117737	isopod from compost	2012-07-18	Carola Petersen	0	0
E569v	Private garden, Roxel, Nordrhein-Westfalen, Germany	51.950777 - 7.536628	isopod from compost	2012-07-18	Carola Petersen	0	0
E570v	Private garden, Roxel, Nordrhein-Westfalen, Germany	51.950777 - 7.536628	isopod from compost	2012-07-18	Carola Petersen	8	0	species identified with species specific primers
E571v	Private garden, Roxel, Nordrhein-Westfalen, Germany	51.950777 - 7.536628	isopod from compost	2012-07-18	Carola Petersen	0	0
E572v	Private garden, Roxel, Nordrhein-Westfalen, Germany	51.950777 - 7.536628	isopod from compost	2012-07-18	Carola Petersen	0	0
A585v	Botanical garden, Kiel, Schleswig-Holstein, Germany	54.346355 - 10.117737	isopod from compost	2012-08-01	Carola Petersen	0	0
A587v	Botanical garden, Kiel, Schleswig-Holstein, Germany	54.346355 - 10.117737	isopod from compost	2012-08-01	Carola Petersen	0	0
A588v	Botanical garden, Kiel, Schleswig-Holstein, Germany	54.346355 - 10.117737	isopod from compost	2012-08-01	Carola Petersen	0	0
A605v	Botanical garden, Kiel, Schleswig-Holstein, Germany	54.346355 - 10.117737	isopod from compost	2012-08-01	Carola Petersen	0	0
E603v	Private garden, Roxel, Nordrhein-Westfalen, Germany	51.950777 - 7.536628	isopod from compost	2012-08-01	Carola Petersen	0	0
E604v	Private garden, Roxel, Nordrhein-Westfalen, Germany	51.950777 - 7.536628	isopod from compost	2012-08-01	Carola Petersen	0	0
A618v	Botanical garden, Kiel, Schleswig-Holstein, Germany	54.346355 - 10.117737	isopod from compost	2012-08-15	Carola Petersen	0	0
A623v	Botanical garden, Kiel, Schleswig-Holstein, Germany	54.346355 - 10.117737	isopod from compost	2012-08-15	Carola Petersen	4	1	species identified with species specific primers
A625v	Botanical garden, Kiel, Schleswig-Holstein, Germany	54.346355 - 10.117737	isopod from compost	2012-08-15	Carola Petersen	0	0
A626v	Botanical garden, Kiel, Schleswig-Holstein, Germany	54.346355 - 10.117737	isopod from compost	2012-08-15	Carola Petersen	0	0
A652v	Botanical garden, Kiel, Schleswig-Holstein, Germany	54.346355 - 10.117737	isopod from compost	2012-09-17	Carola Petersen	0	1	species identified with species specific primers
A654v	Botanical garden, Kiel, Schleswig-Holstein, Germany	54.346355 - 10.117737	isopod from compost	2012-09-17	Carola Petersen	0	0
A655v	Botanical garden, Kiel, Schleswig-Holstein, Germany	54.346355 - 10.117737	isopod from compost	2012-09-17	Carola Petersen	0	0
D668v	Farming museum, Muenster, Nordrhein-Westfalen, Germany	51.950723 - 7.599099	isopod from compost	2012-09-17	Carola Petersen	6	0	species identified with species specific primers
A691v	Botanical garden, Kiel, Schleswig-Holstein, Germany	54.346355 - 10.117737	isopod from compost	2012-09-26	Carola Petersen	0	0
A692v	Botanical garden, Kiel, Schleswig-Holstein, Germany	54.346355 - 10.117737	isopod from compost	2012-09-26	Carola Petersen	5	0	species identified with species specific primers
A698v	Botanical garden, Kiel, Schleswig-Holstein, Germany	54.346355 - 10.117737	isopod from compost	2012-09-26	Carola Petersen	10	0	species identified with species specific primers
D697v	Farming museum, Muenster, Nordrhein-Westfalen, Germany	51.950723 - 7.599099	isopod from compost	2012-09-26	Carola Petersen	0	0
E682v	Private garden, Roxel, Nordrhein-Westfalen, Germany	51.950777 - 7.536628	isopod from compost	2012-09-26	Carola Petersen	0	0
D723v	Farming museum, Muenster, Nordrhein-Westfalen, Germany	51.950723 - 7.599099	isopod from compost	2012-10-10	Carola Petersen	0	0
A734v	Botanical garden, Kiel, Schleswig-Holstein, Germany	54.346355 - 10.117737	isopod from compost	2012-10-24	Carola Petersen	0	0
A735v	Botanical garden, Kiel, Schleswig-Holstein, Germany	54.346355 - 10.117737	isopod from compost	2012-10-24	Carola Petersen	2	0	species identified with species specific primers
D750v	Farming museum, Muenster, Nordrhein-Westfalen, Germany	51.950723 - 7.599099	isopod from compost	2012-10-24	Carola Petersen	0	0
A83v	Botanical garden, Kiel, Schleswig-Holstein, Germany	54.346355 - 10.117737	isopod from rotten apple	2011-09-27	Carola Petersen	0	11	species identified with species specific primers
A98v	Botanical garden, Kiel, Schleswig-Holstein, Germany	54.346355 - 10.117737	isopod from rotten apple	2011-10-10	Carola Petersen	0	0
A326v	Botanical garden, Kiel, Schleswig-Holstein, Germany	54.346355 - 10.117737	isopod from rotten apple	2012-03-07	Carola Petersen	0	0
A372v	Botanical garden, Kiel, Schleswig-Holstein, Germany	54.346355 - 10.117737	isopod from rotten apple	2012-04-11	Carola Petersen	0	0
A443v	Botanical garden, Kiel, Schleswig-Holstein, Germany	54.346355 - 10.117737	isopod from rotten apple	2012-05-23	Carola Petersen	0	5	species identified with species specific primers
A507v	Botanical garden, Kiel, Schleswig-Holstein, Germany	54.346355 - 10.117737	isopod from rotten apple	2012-06-20	Carola Petersen	0	0
A512v	Botanical garden, Kiel, Schleswig-Holstein, Germany	54.346355 - 10.117737	isopod from rotten apple	2012-07-04	Carola Petersen	0	0
A513v	Botanical garden, Kiel, Schleswig-Holstein, Germany	54.346355 - 10.117737	isopod from rotten apple	2012-07-04	Carola Petersen	0	0
A514v	Botanical garden, Kiel, Schleswig-Holstein, Germany	54.346355 - 10.117737	isopod from rotten apple	2012-07-04	Carola Petersen	0	0
A522v	Botanical garden, Kiel, Schleswig-Holstein, Germany	54.346355 - 10.117737	isopod from rotten apple	2012-07-04	Carola Petersen	0	0
A523v	Botanical garden, Kiel, Schleswig-Holstein, Germany	54.346355 - 10.117737	isopod from rotten apple	2012-07-04	Carola Petersen	0	0
A544v	Botanical garden, Kiel, Schleswig-Holstein, Germany	54.346355 - 10.117737	isopod from rotten apple	2012-07-18	Carola Petersen	0	0
A545v	Botanical garden, Kiel, Schleswig-Holstein, Germany	54.346355 - 10.117737	isopod from rotten apple	2012-07-18	Carola Petersen	0	1	species identified with species specific primers
A577v	Botanical garden, Kiel, Schleswig-Holstein, Germany	54.346355 - 10.117737	isopod from rotten apple	2012-08-01	Carola Petersen	0	4	species identified with species specific primers
A578v	Botanical garden, Kiel, Schleswig-Holstein, Germany	54.346355 - 10.117737	isopod from rotten apple	2012-08-01	Carola Petersen	0	4	species identified with species specific primers
A579v	Botanical garden, Kiel, Schleswig-Holstein, Germany	54.346355 - 10.117737	isopod from rotten apple	2012-08-01	Carola Petersen	0	6	species identified with species specific primers
A609v	Botanical garden, Kiel, Schleswig-Holstein, Germany	54.346355 - 10.117737	isopod from rotten apple	2012-08-15	Carola Petersen	0	0
A610v	Botanical garden, Kiel, Schleswig-Holstein, Germany	54.346355 - 10.117737	isopod from rotten apple	2012-08-15	Carola Petersen	0	0
A611v	Botanical garden, Kiel, Schleswig-Holstein, Germany	54.346355 - 10.117737	isopod from rotten apple	2012-08-15	Carola Petersen	0	5	species identified with species specific primers
A612v	Botanical garden, Kiel, Schleswig-Holstein, Germany	54.346355 - 10.117737	isopod from rotten apple	2012-08-15	Carola Petersen	0	0
D640v	Farming museum, Muenster, Nordrhein-Westfalen, Germany	51.950723 - 7.599099	isopod from rotten apple	2012-08-15	Carola Petersen	0	0
D641v	Farming museum, Muenster, Nordrhein-Westfalen, Germany	51.950723 - 7.599099	isopod from rotten apple	2012-08-15	Carola Petersen	0	0
A709v	Botanical garden, Kiel, Schleswig-Holstein, Germany	54.346355 - 10.117737	isopod from rotten apple	2012-10-10	Carola Petersen	0	0
A710v	Botanical garden, Kiel, Schleswig-Holstein, Germany	54.346355 - 10.117737	isopod from rotten apple	2012-10-10	Carola Petersen	0	0
E33v	Private garden, Roxel, Nordrhein-Westfalen, Germany	51.950777 - 7.536628	slug from compost	2011-09-08	Carola Petersen	1	0	species identified with species specific primers
E34v	Private garden, Roxel, Nordrhein-Westfalen, Germany	51.950777 - 7.536628	slug from compost	2011-09-08	Carola Petersen	2	0	species identified with species specific primers
D56v	Farming museum, Muenster, Nordrhein-Westfalen, Germany	51.950723 - 7.599099	slug from compost	2011-09-09	Carola Petersen	15	0	species identified with species specific primers
A93v	Botanical garden, Kiel, Schleswig-Holstein, Germany	54.346355 - 10.117737	slug from compost	2011-10-10	Carola Petersen	0	0
A99v	Botanical garden, Kiel, Schleswig-Holstein, Germany	54.346355 - 10.117737	slug from compost	2011-10-10	Carola Petersen	0	0
D422v	Farming museum, Muenster, Nordrhein-Westfalen, Germany	51.950723 - 7.599099	slug from compost	2012-05-09	Carola Petersen	0	0
E431v	Private garden, Roxel, Nordrhein-Westfalen, Germany	51.950777 - 7.536628	slug from compost	2012-05-09	Carola Petersen	0	0
A501v	Botanical garden, Kiel, Schleswig-Holstein, Germany	54.346355 - 10.117737	slug from compost	2012-06-20	Carola Petersen	0	0
A520v	Botanical garden, Kiel, Schleswig-Holstein, Germany	54.346355 - 10.117737	slug from compost	2012-07-04	Carola Petersen	9	0	species identified with species specific primers
E539v	Private garden, Roxel, Nordrhein-Westfalen, Germany	51.950777 - 7.536628	slug from compost	2012-07-04	Carola Petersen	7	0	species identified with species specific primers
A553v	Botanical garden, Kiel, Schleswig-Holstein, Germany	54.346355 - 10.117737	slug from compost	2012-07-18	Carola Petersen	0	0
A554v	Botanical garden, Kiel, Schleswig-Holstein, Germany	54.346355 - 10.117737	slug from compost	2012-07-18	Carola Petersen	0	0
A555v	Botanical garden, Kiel, Schleswig-Holstein, Germany	54.346355 - 10.117737	slug from compost	2012-07-18	Carola Petersen	0	0
E567v	Private garden, Roxel, Nordrhein-Westfalen, Germany	51.950777 - 7.536628	slug from compost	2012-07-18	Carola Petersen	0	0
E568v	Private garden, Roxel, Nordrhein-Westfalen, Germany	51.950777 - 7.536628	slug from compost	2012-07-18	Carola Petersen	0	0
A581v	Botanical garden, Kiel, Schleswig-Holstein, Germany	54.346355 - 10.117737	slug from compost	2012-08-01	Carola Petersen	0	0
A617v	Botanical garden, Kiel, Schleswig-Holstein, Germany	54.346355 - 10.117737	slug from compost	2012-08-15	Carola Petersen	0	0
A621v	Botanical garden, Kiel, Schleswig-Holstein, Germany	54.346355 - 10.117737	slug from compost	2012-08-15	Carola Petersen	9	0	species identified with species specific primers
A622v	Botanical garden, Kiel, Schleswig-Holstein, Germany	54.346355 - 10.117737	slug from compost	2012-08-15	Carola Petersen	5	0	species identified with species specific primers
A624v	Botanical garden, Kiel, Schleswig-Holstein, Germany	54.346355 - 10.117737	slug from compost	2012-08-15	Carola Petersen	0	0
A653v	Botanical garden, Kiel, Schleswig-Holstein, Germany	54.346355 - 10.117737	slug from compost	2012-09-17	Carola Petersen	13	0	species identified with species specific primers
D43v	Farming museum, Muenster, Nordrhein-Westfalen, Germany	51.950723 - 7.599099	slug from rotten apple	2011-09-09	Carola Petersen	0	0
A736v	Botanical garden, Kiel, Schleswig-Holstein, Germany	54.346355 - 10.117737	slug from rotten apple	2012-10-24	Carola Petersen	0	0
