# Supplementary material for: Travelling at a slug’s pace: possible invertebrate vectors of Caenorhabditis nematodes
Source: BMC Ecol. 2015 Jul 13;15:19. doi: 10.1186/s12898-015-0050-z (PMC4501285; doi:10.1186/s12898-015-0050-z)
Supplement: Additional file 5: — Original data for the second field screen in Kiel in 2013. 373 invertebrates from various taxonomic groups were sampled between July and September 2013. C. elegans and C. remanei were found in association with chilopods, isopods and slugs. [file 12898_2015_50_MOESM5_ESM.xlsx]

## Sheet: diverse invertebrates
Internal code	Place	GPS	Invertebrate	Date of sampling	Sampled by	Number of isolated C. elegans	Number of isolated C. remanei	Comments
A1003	Botanical garden, Kiel, Schleswig-Holstein, Germany	54.346355 - 10.117737	beetle	2013-08-20	Mike-Christoph Barg	0	0
A1008	Botanical garden, Kiel, Schleswig-Holstein, Germany	54.346355 - 10.117737	beetle	2013-08-20	Mike-Christoph Barg	0	0
A1009	Botanical garden, Kiel, Schleswig-Holstein, Germany	54.346355 - 10.117737	beetle	2013-08-20	Mike-Christoph Barg	0	0
A1023	Botanical garden, Kiel, Schleswig-Holstein, Germany	54.346355 - 10.117737	beetle	2013-08-21	Mike-Christoph Barg	0	0
A1026	Botanical garden, Kiel, Schleswig-Holstein, Germany	54.346355 - 10.117737	beetle	2013-08-21	Mike-Christoph Barg	0	0
A1044	Botanical garden, Kiel, Schleswig-Holstein, Germany	54.346355 - 10.117737	beetle	2013-08-22	Mike-Christoph Barg	0	0
A1045	Botanical garden, Kiel, Schleswig-Holstein, Germany	54.346355 - 10.117737	beetle	2013-08-22	Mike-Christoph Barg	0	0
A1057	Botanical garden, Kiel, Schleswig-Holstein, Germany	54.346355 - 10.117737	beetle	2013-08-23	Mike-Christoph Barg	0	0
A1058	Botanical garden, Kiel, Schleswig-Holstein, Germany	54.346355 - 10.117737	beetle	2013-08-23	Mike-Christoph Barg	0	0
A1066	Botanical garden, Kiel, Schleswig-Holstein, Germany	54.346355 - 10.117737	beetle	2013-08-27	Mike-Christoph Barg	0	0
A1067	Botanical garden, Kiel, Schleswig-Holstein, Germany	54.346355 - 10.117737	beetle	2013-08-27	Mike-Christoph Barg	0	0
A1071	Botanical garden, Kiel, Schleswig-Holstein, Germany	54.346355 - 10.117737	beetle	2013-08-27	Mike-Christoph Barg	0	0
A1072	Botanical garden, Kiel, Schleswig-Holstein, Germany	54.346355 - 10.117737	beetle	2013-08-27	Mike-Christoph Barg	0	0
A1081	Botanical garden, Kiel, Schleswig-Holstein, Germany	54.346355 - 10.117737	beetle	2013-08-28	Mike-Christoph Barg	0	0
A1088	Botanical garden, Kiel, Schleswig-Holstein, Germany	54.346355 - 10.117737	beetle	2013-08-28	Mike-Christoph Barg	0	0
A1090	Botanical garden, Kiel, Schleswig-Holstein, Germany	54.346355 - 10.117737	beetle	2013-08-28	Mike-Christoph Barg	0	0
A1091	Botanical garden, Kiel, Schleswig-Holstein, Germany	54.346355 - 10.117737	beetle	2013-08-28	Mike-Christoph Barg	0	0
A1099	Botanical garden, Kiel, Schleswig-Holstein, Germany	54.346355 - 10.117737	beetle	2013-08-29	Mike-Christoph Barg	0	0
A1105	Botanical garden, Kiel, Schleswig-Holstein, Germany	54.346355 - 10.117737	beetle	2013-08-29	Mike-Christoph Barg	0	0
A1106	Botanical garden, Kiel, Schleswig-Holstein, Germany	54.346355 - 10.117737	beetle	2013-08-29	Mike-Christoph Barg	0	0
A1116	Botanical garden, Kiel, Schleswig-Holstein, Germany	54.346355 - 10.117737	beetle	2013-08-30	Mike-Christoph Barg	0	0
A1117	Botanical garden, Kiel, Schleswig-Holstein, Germany	54.346355 - 10.117737	beetle	2013-08-30	Mike-Christoph Barg	0	0
A1118	Botanical garden, Kiel, Schleswig-Holstein, Germany	54.346355 - 10.117737	beetle	2013-08-30	Mike-Christoph Barg	0	0
A1120	Botanical garden, Kiel, Schleswig-Holstein, Germany	54.346355 - 10.117737	beetle	2013-08-30	Mike-Christoph Barg	0	0
A1121	Botanical garden, Kiel, Schleswig-Holstein, Germany	54.346355 - 10.117737	beetle	2013-08-30	Mike-Christoph Barg	0	0
A1122	Botanical garden, Kiel, Schleswig-Holstein, Germany	54.346355 - 10.117737	beetle	2013-08-30	Mike-Christoph Barg	0	0
A1145	Botanical garden, Kiel, Schleswig-Holstein, Germany	54.346355 - 10.117737	beetle	2013-09-04	Mike-Christoph Barg	0	0
A1150	Botanical garden, Kiel, Schleswig-Holstein, Germany	54.346355 - 10.117737	beetle	2013-09-04	Mike-Christoph Barg	0	0
A1151	Botanical garden, Kiel, Schleswig-Holstein, Germany	54.346355 - 10.117737	beetle	2013-09-04	Mike-Christoph Barg	0	0
A1152	Botanical garden, Kiel, Schleswig-Holstein, Germany	54.346355 - 10.117737	beetle	2013-09-04	Mike-Christoph Barg	0	0
A1155	Botanical garden, Kiel, Schleswig-Holstein, Germany	54.346355 - 10.117737	beetle	2013-09-04	Mike-Christoph Barg	0	0
A1163	Botanical garden, Kiel, Schleswig-Holstein, Germany	54.346355 - 10.117737	beetle	2013-09-05	Mike-Christoph Barg	0	0
A1166	Botanical garden, Kiel, Schleswig-Holstein, Germany	54.346355 - 10.117737	beetle	2013-09-05	Mike-Christoph Barg	0	0
A1170	Botanical garden, Kiel, Schleswig-Holstein, Germany	54.346355 - 10.117737	beetle	2013-09-05	Mike-Christoph Barg	0	0
A1171	Botanical garden, Kiel, Schleswig-Holstein, Germany	54.346355 - 10.117737	beetle	2013-09-05	Mike-Christoph Barg	0	0
A926	Botanical garden, Kiel, Schleswig-Holstein, Germany	54.346355 - 10.117737	beetle	2013-08-01	Ruben Hermann	0	0
A928	Botanical garden, Kiel, Schleswig-Holstein, Germany	54.346355 - 10.117737	beetle	2013-08-01	Ruben Hermann	0	0
A941	Botanical garden, Kiel, Schleswig-Holstein, Germany	54.346355 - 10.117737	beetle	2013-08-02	Ruben Hermann	0	0
A970	Botanical garden, Kiel, Schleswig-Holstein, Germany	54.346355 - 10.117737	beetle	2013-08-08	Ruben Hermann	0	0
A973	Botanical garden, Kiel, Schleswig-Holstein, Germany	54.346355 - 10.117737	beetle	2013-08-08	Ruben Hermann	0	0
A974	Botanical garden, Kiel, Schleswig-Holstein, Germany	54.346355 - 10.117737	beetle	2013-08-08	Ruben Hermann	0	0
A1010	Botanical garden, Kiel, Schleswig-Holstein, Germany	54.346355 - 10.117737	bug	2013-08-20	Mike-Christoph Barg	0	0
A1092	Botanical garden, Kiel, Schleswig-Holstein, Germany	54.346355 - 10.117737	bug	2013-08-28	Mike-Christoph Barg	0	0
A1209	Botanical garden, Kiel, Schleswig-Holstein, Germany	54.346355 - 10.117737	bug	2013-09-11	Mike-Christoph Barg	0	0
A1216	Botanical garden, Kiel, Schleswig-Holstein, Germany	54.346355 - 10.117737	bug	2013-09-11	Mike-Christoph Barg	0	0
A833	Botanical garden, Kiel, Schleswig-Holstein, Germany	54.346355 - 10.117737	bug	2013-07-25	Ruben Hermann	0	0
A838	Botanical garden, Kiel, Schleswig-Holstein, Germany	54.346355 - 10.117737	bug	2013-07-25	Ruben Hermann	0	0
A889	Botanical garden, Kiel, Schleswig-Holstein, Germany	54.346355 - 10.117737	bug	2013-07-30	Ruben Hermann	0	0
A963	Botanical garden, Kiel, Schleswig-Holstein, Germany	54.346355 - 10.117737	bug	2013-08-08	Ruben Hermann	0	0
A975	Botanical garden, Kiel, Schleswig-Holstein, Germany	54.346355 - 10.117737	bug	2013-08-15	Ruben Hermann	0	0
A994	Botanical garden, Kiel, Schleswig-Holstein, Germany	54.346355 - 10.117737	bug	2013-08-16	Ruben Hermann	0	0
A1015	Botanical garden, Kiel, Schleswig-Holstein, Germany	54.346355 - 10.117737	chilopod	2013-08-20	Mike-Christoph Barg	0	0
A1028	Botanical garden, Kiel, Schleswig-Holstein, Germany	54.346355 - 10.117737	chilopod	2013-08-21	Mike-Christoph Barg	0	0
A1037	Botanical garden, Kiel, Schleswig-Holstein, Germany	54.346355 - 10.117737	chilopod	2013-08-22	Mike-Christoph Barg	1	0	species identified with species specific primers
A1039	Botanical garden, Kiel, Schleswig-Holstein, Germany	54.346355 - 10.117737	chilopod	2013-08-22	Mike-Christoph Barg	0	0
A1040	Botanical garden, Kiel, Schleswig-Holstein, Germany	54.346355 - 10.117737	chilopod	2013-08-22	Mike-Christoph Barg	0	0
A1046	Botanical garden, Kiel, Schleswig-Holstein, Germany	54.346355 - 10.117737	chilopod	2013-08-22	Mike-Christoph Barg	1	0	species identified with species specific primers
A1059	Botanical garden, Kiel, Schleswig-Holstein, Germany	54.346355 - 10.117737	chilopod	2013-08-23	Mike-Christoph Barg	0	0
A1061	Botanical garden, Kiel, Schleswig-Holstein, Germany	54.346355 - 10.117737	chilopod	2013-08-23	Mike-Christoph Barg	0	0
A1074	Botanical garden, Kiel, Schleswig-Holstein, Germany	54.346355 - 10.117737	chilopod	2013-08-27	Mike-Christoph Barg	0	0
A1075	Botanical garden, Kiel, Schleswig-Holstein, Germany	54.346355 - 10.117737	chilopod	2013-08-27	Mike-Christoph Barg	0	0
A1085	Botanical garden, Kiel, Schleswig-Holstein, Germany	54.346355 - 10.117737	chilopod	2013-08-28	Mike-Christoph Barg	0	0
A1093	Botanical garden, Kiel, Schleswig-Holstein, Germany	54.346355 - 10.117737	chilopod	2013-08-28	Mike-Christoph Barg	0	0
A1101	Botanical garden, Kiel, Schleswig-Holstein, Germany	54.346355 - 10.117737	chilopod	2013-08-29	Mike-Christoph Barg	0	0
A1103	Botanical garden, Kiel, Schleswig-Holstein, Germany	54.346355 - 10.117737	chilopod	2013-08-29	Mike-Christoph Barg	0	0
A1114	Botanical garden, Kiel, Schleswig-Holstein, Germany	54.346355 - 10.117737	chilopod	2013-08-30	Mike-Christoph Barg	0	0
A1119	Botanical garden, Kiel, Schleswig-Holstein, Germany	54.346355 - 10.117737	chilopod	2013-08-30	Mike-Christoph Barg	0	0
A1134	Botanical garden, Kiel, Schleswig-Holstein, Germany	54.346355 - 10.117737	chilopod	2013-09-03	Mike-Christoph Barg	0	0
A1135	Botanical garden, Kiel, Schleswig-Holstein, Germany	54.346355 - 10.117737	chilopod	2013-09-03	Mike-Christoph Barg	0	0
A1136	Botanical garden, Kiel, Schleswig-Holstein, Germany	54.346355 - 10.117737	chilopod	2013-09-03	Mike-Christoph Barg	0	0
A1137	Botanical garden, Kiel, Schleswig-Holstein, Germany	54.346355 - 10.117737	chilopod	2013-09-03	Mike-Christoph Barg	0	0
A1141	Botanical garden, Kiel, Schleswig-Holstein, Germany	54.346355 - 10.117737	chilopod	2013-09-03	Mike-Christoph Barg	0	0
A1153	Botanical garden, Kiel, Schleswig-Holstein, Germany	54.346355 - 10.117737	chilopod	2013-09-04	Mike-Christoph Barg	0	0
A1154	Botanical garden, Kiel, Schleswig-Holstein, Germany	54.346355 - 10.117737	chilopod	2013-09-04	Mike-Christoph Barg	0	0
A1156	Botanical garden, Kiel, Schleswig-Holstein, Germany	54.346355 - 10.117737	chilopod	2013-09-04	Mike-Christoph Barg	0	0
A1165	Botanical garden, Kiel, Schleswig-Holstein, Germany	54.346355 - 10.117737	chilopod	2013-09-05	Mike-Christoph Barg	0	0
A1167	Botanical garden, Kiel, Schleswig-Holstein, Germany	54.346355 - 10.117737	chilopod	2013-09-05	Mike-Christoph Barg	0	0
A834	Botanical garden, Kiel, Schleswig-Holstein, Germany	54.346355 - 10.117737	chilopod	2013-07-25	Ruben Hermann	1	0	species identified with species specific primers
A840	Botanical garden, Kiel, Schleswig-Holstein, Germany	54.346355 - 10.117737	chilopod	2013-07-25	Ruben Hermann	0	0
A852	Botanical garden, Kiel, Schleswig-Holstein, Germany	54.346355 - 10.117737	chilopod	2013-07-26	Ruben Hermann	13	0	species identified with species specific primers
A854	Botanical garden, Kiel, Schleswig-Holstein, Germany	54.346355 - 10.117737	chilopod	2013-07-26	Ruben Hermann	3	0	species identified with species specific primers
A858	Botanical garden, Kiel, Schleswig-Holstein, Germany	54.346355 - 10.117737	chilopod	2013-07-26	Ruben Hermann	3	0	species identified with species specific primers
A869	Botanical garden, Kiel, Schleswig-Holstein, Germany	54.346355 - 10.117737	chilopod	2013-07-30	Ruben Hermann	1	2	species identified with species specific primers
A882	Botanical garden, Kiel, Schleswig-Holstein, Germany	54.346355 - 10.117737	chilopod	2013-07-30	Ruben Hermann	0	0
A883	Botanical garden, Kiel, Schleswig-Holstein, Germany	54.346355 - 10.117737	chilopod	2013-07-30	Ruben Hermann	0	0
A890	Botanical garden, Kiel, Schleswig-Holstein, Germany	54.346355 - 10.117737	chilopod	2013-07-31	Ruben Hermann	3	0	species identified with species specific primers
A898	Botanical garden, Kiel, Schleswig-Holstein, Germany	54.346355 - 10.117737	chilopod	2013-07-31	Ruben Hermann	0	0
A901	Botanical garden, Kiel, Schleswig-Holstein, Germany	54.346355 - 10.117737	chilopod	2013-07-31	Ruben Hermann	1	0	species identified with species specific primers
A903	Botanical garden, Kiel, Schleswig-Holstein, Germany	54.346355 - 10.117737	chilopod	2013-07-31	Ruben Hermann	0	0
A912	Botanical garden, Kiel, Schleswig-Holstein, Germany	54.346355 - 10.117737	chilopod	2013-08-01	Ruben Hermann	0	0
A913	Botanical garden, Kiel, Schleswig-Holstein, Germany	54.346355 - 10.117737	chilopod	2013-08-01	Ruben Hermann	5	0	species identified with species specific primers
A947	Botanical garden, Kiel, Schleswig-Holstein, Germany	54.346355 - 10.117737	chilopod	2013-08-07	Ruben Hermann	0	0
A952	Botanical garden, Kiel, Schleswig-Holstein, Germany	54.346355 - 10.117737	chilopod	2013-08-07	Ruben Hermann	0	0
A957	Botanical garden, Kiel, Schleswig-Holstein, Germany	54.346355 - 10.117737	chilopod	2013-08-07	Ruben Hermann	0	0
A964	Botanical garden, Kiel, Schleswig-Holstein, Germany	54.346355 - 10.117737	chilopod	2013-08-08	Ruben Hermann	8	0	species identified with species specific primers
A965	Botanical garden, Kiel, Schleswig-Holstein, Germany	54.346355 - 10.117737	chilopod	2013-08-08	Ruben Hermann	0	0
A971	Botanical garden, Kiel, Schleswig-Holstein, Germany	54.346355 - 10.117737	chilopod	2013-08-08	Ruben Hermann	0	0
A977	Botanical garden, Kiel, Schleswig-Holstein, Germany	54.346355 - 10.117737	chilopod	2013-08-15	Ruben Hermann	0	0
A986	Botanical garden, Kiel, Schleswig-Holstein, Germany	54.346355 - 10.117737	chilopod	2013-08-15	Ruben Hermann	1	0	species identified with species specific primers
A988	Botanical garden, Kiel, Schleswig-Holstein, Germany	54.346355 - 10.117737	chilopod	2013-08-15	Ruben Hermann	0	0
A993	Botanical garden, Kiel, Schleswig-Holstein, Germany	54.346355 - 10.117737	chilopod	2013-08-16	Ruben Hermann	1	0	species identified with species specific primers
A997	Botanical garden, Kiel, Schleswig-Holstein, Germany	54.346355 - 10.117737	chilopod	2013-08-16	Ruben Hermann	0	0
A1011	Botanical garden, Kiel, Schleswig-Holstein, Germany	54.346355 - 10.117737	fly	2013-08-20	Mike-Christoph Barg	0	0
A1012	Botanical garden, Kiel, Schleswig-Holstein, Germany	54.346355 - 10.117737	fly	2013-08-20	Mike-Christoph Barg	0	0
A1013	Botanical garden, Kiel, Schleswig-Holstein, Germany	54.346355 - 10.117737	fly	2013-08-20	Mike-Christoph Barg	0	0
A1014	Botanical garden, Kiel, Schleswig-Holstein, Germany	54.346355 - 10.117737	fly	2013-08-20	Mike-Christoph Barg	0	0
A1016	Botanical garden, Kiel, Schleswig-Holstein, Germany	54.346355 - 10.117737	fly	2013-08-21	Mike-Christoph Barg	0	0
A1017	Botanical garden, Kiel, Schleswig-Holstein, Germany	54.346355 - 10.117737	fly	2013-08-21	Mike-Christoph Barg	0	0
A1018	Botanical garden, Kiel, Schleswig-Holstein, Germany	54.346355 - 10.117737	fly	2013-08-21	Mike-Christoph Barg	0	0
A1022	Botanical garden, Kiel, Schleswig-Holstein, Germany	54.346355 - 10.117737	fly	2013-08-21	Mike-Christoph Barg	0	0
A1031	Botanical garden, Kiel, Schleswig-Holstein, Germany	54.346355 - 10.117737	fly	2013-08-21	Mike-Christoph Barg	0	0
A1032	Botanical garden, Kiel, Schleswig-Holstein, Germany	54.346355 - 10.117737	fly	2013-08-22	Mike-Christoph Barg	0	0
A1033	Botanical garden, Kiel, Schleswig-Holstein, Germany	54.346355 - 10.117737	fly	2013-08-22	Mike-Christoph Barg	0	0
A1034	Botanical garden, Kiel, Schleswig-Holstein, Germany	54.346355 - 10.117737	fly	2013-08-22	Mike-Christoph Barg	0	0
A1048	Botanical garden, Kiel, Schleswig-Holstein, Germany	54.346355 - 10.117737	fly	2013-08-23	Mike-Christoph Barg	0	0
A1049	Botanical garden, Kiel, Schleswig-Holstein, Germany	54.346355 - 10.117737	fly	2013-08-23	Mike-Christoph Barg	0	0
A1050	Botanical garden, Kiel, Schleswig-Holstein, Germany	54.346355 - 10.117737	fly	2013-08-23	Mike-Christoph Barg	0	0
A1052	Botanical garden, Kiel, Schleswig-Holstein, Germany	54.346355 - 10.117737	fly	2013-08-23	Mike-Christoph Barg	0	0
A1053	Botanical garden, Kiel, Schleswig-Holstein, Germany	54.346355 - 10.117737	fly	2013-08-23	Mike-Christoph Barg	0	0
A1056	Botanical garden, Kiel, Schleswig-Holstein, Germany	54.346355 - 10.117737	fly	2013-08-23	Mike-Christoph Barg	0	0
A1062	Botanical garden, Kiel, Schleswig-Holstein, Germany	54.346355 - 10.117737	fly	2013-08-27	Mike-Christoph Barg	0	0
A1063	Botanical garden, Kiel, Schleswig-Holstein, Germany	54.346355 - 10.117737	fly	2013-08-27	Mike-Christoph Barg	0	0
A1064	Botanical garden, Kiel, Schleswig-Holstein, Germany	54.346355 - 10.117737	fly	2013-08-27	Mike-Christoph Barg	0	0
A1078	Botanical garden, Kiel, Schleswig-Holstein, Germany	54.346355 - 10.117737	fly	2013-08-28	Mike-Christoph Barg	0	0
A1079	Botanical garden, Kiel, Schleswig-Holstein, Germany	54.346355 - 10.117737	fly	2013-08-28	Mike-Christoph Barg	0	0
A1080	Botanical garden, Kiel, Schleswig-Holstein, Germany	54.346355 - 10.117737	fly	2013-08-28	Mike-Christoph Barg	0	0
A1084	Botanical garden, Kiel, Schleswig-Holstein, Germany	54.346355 - 10.117737	fly	2013-08-28	Mike-Christoph Barg	0	0
A1094	Botanical garden, Kiel, Schleswig-Holstein, Germany	54.346355 - 10.117737	fly	2013-08-29	Mike-Christoph Barg	0	0
A1095	Botanical garden, Kiel, Schleswig-Holstein, Germany	54.346355 - 10.117737	fly	2013-08-29	Mike-Christoph Barg	0	0
A1096	Botanical garden, Kiel, Schleswig-Holstein, Germany	54.346355 - 10.117737	fly	2013-08-29	Mike-Christoph Barg	0	0
A1097	Botanical garden, Kiel, Schleswig-Holstein, Germany	54.346355 - 10.117737	fly	2013-08-29	Mike-Christoph Barg	0	0
A1098	Botanical garden, Kiel, Schleswig-Holstein, Germany	54.346355 - 10.117737	fly	2013-08-29	Mike-Christoph Barg	0	0
A1104	Botanical garden, Kiel, Schleswig-Holstein, Germany	54.346355 - 10.117737	fly	2013-08-29	Mike-Christoph Barg	0	0
A1110	Botanical garden, Kiel, Schleswig-Holstein, Germany	54.346355 - 10.117737	fly	2013-08-30	Mike-Christoph Barg	0	0
A1111	Botanical garden, Kiel, Schleswig-Holstein, Germany	54.346355 - 10.117737	fly	2013-08-30	Mike-Christoph Barg	0	0
A1112	Botanical garden, Kiel, Schleswig-Holstein, Germany	54.346355 - 10.117737	fly	2013-08-30	Mike-Christoph Barg	0	0
A1123	Botanical garden, Kiel, Schleswig-Holstein, Germany	54.346355 - 10.117737	fly	2013-08-30	Mike-Christoph Barg	0	0
A1126	Botanical garden, Kiel, Schleswig-Holstein, Germany	54.346355 - 10.117737	fly	2013-09-03	Mike-Christoph Barg	0	0
A1127	Botanical garden, Kiel, Schleswig-Holstein, Germany	54.346355 - 10.117737	fly	2013-09-03	Mike-Christoph Barg	0	0
A1128	Botanical garden, Kiel, Schleswig-Holstein, Germany	54.346355 - 10.117737	fly	2013-09-03	Mike-Christoph Barg	0	0
A1139	Botanical garden, Kiel, Schleswig-Holstein, Germany	54.346355 - 10.117737	fly	2013-09-03	Mike-Christoph Barg	0	0
A1142	Botanical garden, Kiel, Schleswig-Holstein, Germany	54.346355 - 10.117737	fly	2013-09-04	Mike-Christoph Barg	0	0
A1143	Botanical garden, Kiel, Schleswig-Holstein, Germany	54.346355 - 10.117737	fly	2013-09-04	Mike-Christoph Barg	0	0
A1144	Botanical garden, Kiel, Schleswig-Holstein, Germany	54.346355 - 10.117737	fly	2013-09-04	Mike-Christoph Barg	0	0
A1158	Botanical garden, Kiel, Schleswig-Holstein, Germany	54.346355 - 10.117737	fly	2013-09-05	Mike-Christoph Barg	0	0
A1159	Botanical garden, Kiel, Schleswig-Holstein, Germany	54.346355 - 10.117737	fly	2013-09-05	Mike-Christoph Barg	0	0
A1160	Botanical garden, Kiel, Schleswig-Holstein, Germany	54.346355 - 10.117737	fly	2013-09-05	Mike-Christoph Barg	0	0
A1161	Botanical garden, Kiel, Schleswig-Holstein, Germany	54.346355 - 10.117737	fly	2013-09-05	Mike-Christoph Barg	0	0
A1173	Botanical garden, Kiel, Schleswig-Holstein, Germany	54.346355 - 10.117737	fly	2013-09-06	Mike-Christoph Barg	0	0
A1175	Botanical garden, Kiel, Schleswig-Holstein, Germany	54.346355 - 10.117737	fly	2013-09-06	Mike-Christoph Barg	0	0
A1192	Botanical garden, Kiel, Schleswig-Holstein, Germany	54.346355 - 10.117737	fly	2013-09-10	Mike-Christoph Barg	0	0
A1193	Botanical garden, Kiel, Schleswig-Holstein, Germany	54.346355 - 10.117737	fly	2013-09-10	Mike-Christoph Barg	0	0
A1205	Botanical garden, Kiel, Schleswig-Holstein, Germany	54.346355 - 10.117737	fly	2013-09-10	Mike-Christoph Barg	0	0
A1206	Botanical garden, Kiel, Schleswig-Holstein, Germany	54.346355 - 10.117737	fly	2013-09-11	Mike-Christoph Barg	0	0
A1220	Botanical garden, Kiel, Schleswig-Holstein, Germany	54.346355 - 10.117737	fly	2013-09-12	Mike-Christoph Barg	0	0
A1227	Botanical garden, Kiel, Schleswig-Holstein, Germany	54.346355 - 10.117737	fly	2013-09-12	Mike-Christoph Barg	0	0
A1235	Botanical garden, Kiel, Schleswig-Holstein, Germany	54.346355 - 10.117737	fly	2013-09-12	Mike-Christoph Barg	0	0
A1236	Botanical garden, Kiel, Schleswig-Holstein, Germany	54.346355 - 10.117737	fly	2013-09-13	Mike-Christoph Barg	0	0
A1006	Botanical garden, Kiel, Schleswig-Holstein, Germany	54.346355 - 10.117737	isopod	2013-08-20	Mike-Christoph Barg	1	5	species identified with species specific primers
A1007	Botanical garden, Kiel, Schleswig-Holstein, Germany	54.346355 - 10.117737	isopod	2013-08-20	Mike-Christoph Barg	0	1	species identified with species specific primers
A1024	Botanical garden, Kiel, Schleswig-Holstein, Germany	54.346355 - 10.117737	isopod	2013-08-21	Mike-Christoph Barg	0	0
A1035	Botanical garden, Kiel, Schleswig-Holstein, Germany	54.346355 - 10.117737	isopod	2013-08-22	Mike-Christoph Barg	0	0
A1043	Botanical garden, Kiel, Schleswig-Holstein, Germany	54.346355 - 10.117737	isopod	2013-08-22	Mike-Christoph Barg	0	0
A1047	Botanical garden, Kiel, Schleswig-Holstein, Germany	54.346355 - 10.117737	isopod	2013-08-22	Mike-Christoph Barg	0	0
A1054	Botanical garden, Kiel, Schleswig-Holstein, Germany	54.346355 - 10.117737	isopod	2013-08-23	Mike-Christoph Barg	0	0
A1055	Botanical garden, Kiel, Schleswig-Holstein, Germany	54.346355 - 10.117737	isopod	2013-08-23	Mike-Christoph Barg	0	0
A1068	Botanical garden, Kiel, Schleswig-Holstein, Germany	54.346355 - 10.117737	isopod	2013-08-27	Mike-Christoph Barg	0	3	species identified with species specific primers
A1070	Botanical garden, Kiel, Schleswig-Holstein, Germany	54.346355 - 10.117737	isopod	2013-08-27	Mike-Christoph Barg	0	0
A1082	Botanical garden, Kiel, Schleswig-Holstein, Germany	54.346355 - 10.117737	isopod	2013-08-28	Mike-Christoph Barg	0	0
A1086	Botanical garden, Kiel, Schleswig-Holstein, Germany	54.346355 - 10.117737	isopod	2013-08-28	Mike-Christoph Barg	0	0
A1102	Botanical garden, Kiel, Schleswig-Holstein, Germany	54.346355 - 10.117737	isopod	2013-08-29	Mike-Christoph Barg	0	0
A1115	Botanical garden, Kiel, Schleswig-Holstein, Germany	54.346355 - 10.117737	isopod	2013-08-30	Mike-Christoph Barg	0	0
A1125	Botanical garden, Kiel, Schleswig-Holstein, Germany	54.346355 - 10.117737	isopod	2013-08-30	Mike-Christoph Barg	0	0
A1130	Botanical garden, Kiel, Schleswig-Holstein, Germany	54.346355 - 10.117737	isopod	2013-09-03	Mike-Christoph Barg	0	0
A1131	Botanical garden, Kiel, Schleswig-Holstein, Germany	54.346355 - 10.117737	isopod	2013-09-03	Mike-Christoph Barg	0	7	species identified with species specific primers
A1138	Botanical garden, Kiel, Schleswig-Holstein, Germany	54.346355 - 10.117737	isopod	2013-09-03	Mike-Christoph Barg	0	0
A1140	Botanical garden, Kiel, Schleswig-Holstein, Germany	54.346355 - 10.117737	isopod	2013-09-03	Mike-Christoph Barg	0	0
A1146	Botanical garden, Kiel, Schleswig-Holstein, Germany	54.346355 - 10.117737	isopod	2013-09-04	Mike-Christoph Barg	0	0
A1147	Botanical garden, Kiel, Schleswig-Holstein, Germany	54.346355 - 10.117737	isopod	2013-09-04	Mike-Christoph Barg	3	0	species identified with species specific primers
A1157	Botanical garden, Kiel, Schleswig-Holstein, Germany	54.346355 - 10.117737	isopod	2013-09-04	Mike-Christoph Barg	0	0
A1172	Botanical garden, Kiel, Schleswig-Holstein, Germany	54.346355 - 10.117737	isopod	2013-09-05	Mike-Christoph Barg	0	0
A1174	Botanical garden, Kiel, Schleswig-Holstein, Germany	54.346355 - 10.117737	isopod	2013-09-06	Mike-Christoph Barg	0	0
A1178	Botanical garden, Kiel, Schleswig-Holstein, Germany	54.346355 - 10.117737	isopod	2013-09-06	Mike-Christoph Barg	0	0
A841	Botanical garden, Kiel, Schleswig-Holstein, Germany	54.346355 - 10.117737	isopod	2013-07-25	Ruben Hermann	0	0
A844	Botanical garden, Kiel, Schleswig-Holstein, Germany	54.346355 - 10.117737	isopod	2013-07-25	Ruben Hermann	0	0
A845	Botanical garden, Kiel, Schleswig-Holstein, Germany	54.346355 - 10.117737	isopod	2013-07-25	Ruben Hermann	0	0
A846	Botanical garden, Kiel, Schleswig-Holstein, Germany	54.346355 - 10.117737	isopod	2013-07-25	Ruben Hermann	0	0
A847	Botanical garden, Kiel, Schleswig-Holstein, Germany	54.346355 - 10.117737	isopod	2013-07-25	Ruben Hermann	0	0
A850	Botanical garden, Kiel, Schleswig-Holstein, Germany	54.346355 - 10.117737	isopod	2013-07-25	Ruben Hermann	0	0
A851	Botanical garden, Kiel, Schleswig-Holstein, Germany	54.346355 - 10.117737	isopod	2013-07-25	Ruben Hermann	10	0	species identified with species specific primers
A853	Botanical garden, Kiel, Schleswig-Holstein, Germany	54.346355 - 10.117737	isopod	2013-07-26	Ruben Hermann	7	0	species identified with species specific primers
A855	Botanical garden, Kiel, Schleswig-Holstein, Germany	54.346355 - 10.117737	isopod	2013-07-26	Ruben Hermann	1	9	species identified with species specific primers
A862	Botanical garden, Kiel, Schleswig-Holstein, Germany	54.346355 - 10.117737	isopod	2013-07-26	Ruben Hermann	0	0
A863	Botanical garden, Kiel, Schleswig-Holstein, Germany	54.346355 - 10.117737	isopod	2013-07-26	Ruben Hermann	0	0
A864	Botanical garden, Kiel, Schleswig-Holstein, Germany	54.346355 - 10.117737	isopod	2013-07-26	Ruben Hermann	0	0
A870	Botanical garden, Kiel, Schleswig-Holstein, Germany	54.346355 - 10.117737	isopod	2013-07-30	Ruben Hermann	1	2	species identified with species specific primers
A872	Botanical garden, Kiel, Schleswig-Holstein, Germany	54.346355 - 10.117737	isopod	2013-07-30	Ruben Hermann	2	0	species identified with species specific primers
A873	Botanical garden, Kiel, Schleswig-Holstein, Germany	54.346355 - 10.117737	isopod	2013-07-30	Ruben Hermann	0	0
A874	Botanical garden, Kiel, Schleswig-Holstein, Germany	54.346355 - 10.117737	isopod	2013-07-30	Ruben Hermann	3	0	species identified with species specific primers
A875	Botanical garden, Kiel, Schleswig-Holstein, Germany	54.346355 - 10.117737	isopod	2013-07-30	Ruben Hermann	0	0
A876	Botanical garden, Kiel, Schleswig-Holstein, Germany	54.346355 - 10.117737	isopod	2013-07-30	Ruben Hermann	2	0	species identified with species specific primers
A879	Botanical garden, Kiel, Schleswig-Holstein, Germany	54.346355 - 10.117737	isopod	2013-07-30	Ruben Hermann	3	0	species identified with species specific primers
A880	Botanical garden, Kiel, Schleswig-Holstein, Germany	54.346355 - 10.117737	isopod	2013-07-30	Ruben Hermann	0	0
A881	Botanical garden, Kiel, Schleswig-Holstein, Germany	54.346355 - 10.117737	isopod	2013-07-30	Ruben Hermann	0	0
A884	Botanical garden, Kiel, Schleswig-Holstein, Germany	54.346355 - 10.117737	isopod	2013-07-30	Ruben Hermann	2	0	species identified with species specific primers
A885	Botanical garden, Kiel, Schleswig-Holstein, Germany	54.346355 - 10.117737	isopod	2013-07-30	Ruben Hermann	1	1	species identified with species specific primers
A886	Botanical garden, Kiel, Schleswig-Holstein, Germany	54.346355 - 10.117737	isopod	2013-07-30	Ruben Hermann	0	0
A887	Botanical garden, Kiel, Schleswig-Holstein, Germany	54.346355 - 10.117737	isopod	2013-07-30	Ruben Hermann	1	0	species identified with species specific primers
A888	Botanical garden, Kiel, Schleswig-Holstein, Germany	54.346355 - 10.117737	isopod	2013-07-30	Ruben Hermann	0	0
A891	Botanical garden, Kiel, Schleswig-Holstein, Germany	54.346355 - 10.117737	isopod	2013-07-31	Ruben Hermann	2	0	species identified with species specific primers
A892	Botanical garden, Kiel, Schleswig-Holstein, Germany	54.346355 - 10.117737	isopod	2013-07-31	Ruben Hermann	2	0	species identified with species specific primers
A893	Botanical garden, Kiel, Schleswig-Holstein, Germany	54.346355 - 10.117737	isopod	2013-07-31	Ruben Hermann	0	0
A897	Botanical garden, Kiel, Schleswig-Holstein, Germany	54.346355 - 10.117737	isopod	2013-07-31	Ruben Hermann	0	0
A904	Botanical garden, Kiel, Schleswig-Holstein, Germany	54.346355 - 10.117737	isopod	2013-07-31	Ruben Hermann	1	0	species identified with species specific primers
A905	Botanical garden, Kiel, Schleswig-Holstein, Germany	54.346355 - 10.117737	isopod	2013-07-31	Ruben Hermann	0	0
A906	Botanical garden, Kiel, Schleswig-Holstein, Germany	54.346355 - 10.117737	isopod	2013-07-31	Ruben Hermann	0	0
A907	Botanical garden, Kiel, Schleswig-Holstein, Germany	54.346355 - 10.117737	isopod	2013-07-31	Ruben Hermann	0	0
A908	Botanical garden, Kiel, Schleswig-Holstein, Germany	54.346355 - 10.117737	isopod	2013-07-31	Ruben Hermann	2	0	species identified with species specific primers
A914	Botanical garden, Kiel, Schleswig-Holstein, Germany	54.346355 - 10.117737	isopod	2013-08-01	Ruben Hermann	2	0	species identified with species specific primers
A915	Botanical garden, Kiel, Schleswig-Holstein, Germany	54.346355 - 10.117737	isopod	2013-08-01	Ruben Hermann	2	0	species identified with species specific primers
A916	Botanical garden, Kiel, Schleswig-Holstein, Germany	54.346355 - 10.117737	isopod	2013-08-01	Ruben Hermann	7	0	species identified with species specific primers
A918	Botanical garden, Kiel, Schleswig-Holstein, Germany	54.346355 - 10.117737	isopod	2013-08-01	Ruben Hermann	1	0	species identified with species specific primers
A919	Botanical garden, Kiel, Schleswig-Holstein, Germany	54.346355 - 10.117737	isopod	2013-08-01	Ruben Hermann	0	0
A920	Botanical garden, Kiel, Schleswig-Holstein, Germany	54.346355 - 10.117737	isopod	2013-08-01	Ruben Hermann	0	0
A922	Botanical garden, Kiel, Schleswig-Holstein, Germany	54.346355 - 10.117737	isopod	2013-08-01	Ruben Hermann	0	0
A923	Botanical garden, Kiel, Schleswig-Holstein, Germany	54.346355 - 10.117737	isopod	2013-08-01	Ruben Hermann	0	0
A924	Botanical garden, Kiel, Schleswig-Holstein, Germany	54.346355 - 10.117737	isopod	2013-08-01	Ruben Hermann	0	0
A925	Botanical garden, Kiel, Schleswig-Holstein, Germany	54.346355 - 10.117737	isopod	2013-08-01	Ruben Hermann	0	0
A927	Botanical garden, Kiel, Schleswig-Holstein, Germany	54.346355 - 10.117737	isopod	2013-08-01	Ruben Hermann	0	1	species identified with species specific primers
A934	Botanical garden, Kiel, Schleswig-Holstein, Germany	54.346355 - 10.117737	isopod	2013-08-02	Ruben Hermann	0	0
A935	Botanical garden, Kiel, Schleswig-Holstein, Germany	54.346355 - 10.117737	isopod	2013-08-02	Ruben Hermann	3	0	species identified with species specific primers
A942	Botanical garden, Kiel, Schleswig-Holstein, Germany	54.346355 - 10.117737	isopod	2013-08-02	Ruben Hermann	0	0
A944	Botanical garden, Kiel, Schleswig-Holstein, Germany	54.346355 - 10.117737	isopod	2013-08-07	Ruben Hermann	0	0
A945	Botanical garden, Kiel, Schleswig-Holstein, Germany	54.346355 - 10.117737	isopod	2013-08-07	Ruben Hermann	0	0
A946	Botanical garden, Kiel, Schleswig-Holstein, Germany	54.346355 - 10.117737	isopod	2013-08-07	Ruben Hermann	0	0
A949	Botanical garden, Kiel, Schleswig-Holstein, Germany	54.346355 - 10.117737	isopod	2013-08-07	Ruben Hermann	0	0
A954	Botanical garden, Kiel, Schleswig-Holstein, Germany	54.346355 - 10.117737	isopod	2013-08-07	Ruben Hermann	0	0
A960	Botanical garden, Kiel, Schleswig-Holstein, Germany	54.346355 - 10.117737	isopod	2013-08-08	Ruben Hermann	0	4	species identified with species specific primers
A961	Botanical garden, Kiel, Schleswig-Holstein, Germany	54.346355 - 10.117737	isopod	2013-08-08	Ruben Hermann	3	0	species identified with species specific primers
A966	Botanical garden, Kiel, Schleswig-Holstein, Germany	54.346355 - 10.117737	isopod	2013-08-08	Ruben Hermann	0	0
A968	Botanical garden, Kiel, Schleswig-Holstein, Germany	54.346355 - 10.117737	isopod	2013-08-08	Ruben Hermann	6	0	species identified with species specific primers
A972	Botanical garden, Kiel, Schleswig-Holstein, Germany	54.346355 - 10.117737	isopod	2013-08-08	Ruben Hermann	1	2	species identified with species specific primers
A976	Botanical garden, Kiel, Schleswig-Holstein, Germany	54.346355 - 10.117737	isopod	2013-08-15	Ruben Hermann	0	0
A978	Botanical garden, Kiel, Schleswig-Holstein, Germany	54.346355 - 10.117737	isopod	2013-08-15	Ruben Hermann	3	0	species identified with species specific primers
A987	Botanical garden, Kiel, Schleswig-Holstein, Germany	54.346355 - 10.117737	isopod	2013-08-15	Ruben Hermann	0	0
A989	Botanical garden, Kiel, Schleswig-Holstein, Germany	54.346355 - 10.117737	isopod	2013-08-16	Ruben Hermann	9	0	species identified with species specific primers
A991	Botanical garden, Kiel, Schleswig-Holstein, Germany	54.346355 - 10.117737	isopod	2013-08-16	Ruben Hermann	0	0
A995	Botanical garden, Kiel, Schleswig-Holstein, Germany	54.346355 - 10.117737	isopod	2013-08-16	Ruben Hermann	9	0	species identified with species specific primers
A996	Botanical garden, Kiel, Schleswig-Holstein, Germany	54.346355 - 10.117737	isopod	2013-08-16	Ruben Hermann	9	0	species identified with species specific primers
A998	Botanical garden, Kiel, Schleswig-Holstein, Germany	54.346355 - 10.117737	isopod	2013-08-16	Ruben Hermann	0	0
A999	Botanical garden, Kiel, Schleswig-Holstein, Germany	54.346355 - 10.117737	isopod	2013-08-16	Ruben Hermann	1	0	species identified with species specific primers
A1076	Botanical garden, Kiel, Schleswig-Holstein, Germany	54.346355 - 10.117737	locust	2013-08-27	Mike-Christoph Barg	0	0
A1083	Botanical garden, Kiel, Schleswig-Holstein, Germany	54.346355 - 10.117737	locust	2013-08-28	Mike-Christoph Barg	0	0
A1107	Botanical garden, Kiel, Schleswig-Holstein, Germany	54.346355 - 10.117737	locust	2013-08-29	Mike-Christoph Barg	0	0
A1109	Botanical garden, Kiel, Schleswig-Holstein, Germany	54.346355 - 10.117737	locust	2013-08-29	Mike-Christoph Barg	0	0
A1124	Botanical garden, Kiel, Schleswig-Holstein, Germany	54.346355 - 10.117737	locust	2013-08-30	Mike-Christoph Barg	0	0
A1133	Botanical garden, Kiel, Schleswig-Holstein, Germany	54.346355 - 10.117737	locust	2013-09-03	Mike-Christoph Barg	0	0
A1149	Botanical garden, Kiel, Schleswig-Holstein, Germany	54.346355 - 10.117737	locust	2013-09-04	Mike-Christoph Barg	0	0
A1181	Botanical garden, Kiel, Schleswig-Holstein, Germany	54.346355 - 10.117737	locust	2013-09-06	Mike-Christoph Barg	0	0
A1184	Botanical garden, Kiel, Schleswig-Holstein, Germany	54.346355 - 10.117737	locust	2013-09-06	Mike-Christoph Barg	0	0
A1231	Botanical garden, Kiel, Schleswig-Holstein, Germany	54.346355 - 10.117737	locust	2013-09-12	Mike-Christoph Barg	0	0
A1241	Botanical garden, Kiel, Schleswig-Holstein, Germany	54.346355 - 10.117737	locust	2013-09-13	Mike-Christoph Barg	0	0
A1246	Botanical garden, Kiel, Schleswig-Holstein, Germany	54.346355 - 10.117737	locust	2013-09-13	Mike-Christoph Barg	0	0
A1029	Botanical garden, Kiel, Schleswig-Holstein, Germany	54.346355 - 10.117737	others (ant)	2013-08-21	Mike-Christoph Barg	0	0
A1199	Botanical garden, Kiel, Schleswig-Holstein, Germany	54.346355 - 10.117737	others (ant)	2013-09-10	Mike-Christoph Barg	0	0
A859	Botanical garden, Kiel, Schleswig-Holstein, Germany	54.346355 - 10.117737	others (ant)	2013-07-26	Ruben Hermann	0	0
A860	Botanical garden, Kiel, Schleswig-Holstein, Germany	54.346355 - 10.117737	others (ant)	2013-07-26	Ruben Hermann	0	0
A1021	Botanical garden, Kiel, Schleswig-Holstein, Germany	54.346355 - 10.117737	others (bumblebee)	2013-08-21	Mike-Christoph Barg	0	0
A1025	Botanical garden, Kiel, Schleswig-Holstein, Germany	54.346355 - 10.117737	others (bumblebee)	2013-08-21	Mike-Christoph Barg	0	0
A1100	Botanical garden, Kiel, Schleswig-Holstein, Germany	54.346355 - 10.117737	others (caterpillar)	2013-08-29	Mike-Christoph Barg	0	0
A1185	Botanical garden, Kiel, Schleswig-Holstein, Germany	54.346355 - 10.117737	others (caterpillar)	2013-09-06	Mike-Christoph Barg	0	0
A1224	Botanical garden, Kiel, Schleswig-Holstein, Germany	54.346355 - 10.117737	others (caterpillar)	2013-09-12	Mike-Christoph Barg	0	0
A1244	Botanical garden, Kiel, Schleswig-Holstein, Germany	54.346355 - 10.117737	others (caterpillar)	2013-09-13	Mike-Christoph Barg	0	0
A877	Botanical garden, Kiel, Schleswig-Holstein, Germany	54.346355 - 10.117737	others (caterpillar)	2013-07-30	Ruben Hermann	0	0
A939	Botanical garden, Kiel, Schleswig-Holstein, Germany	54.346355 - 10.117737	others (caterpillar)	2013-08-02	Ruben Hermann	0	0
A1004	Botanical garden, Kiel, Schleswig-Holstein, Germany	54.346355 - 10.117737	others (cricket)	2013-08-20	Mike-Christoph Barg	0	0
A1005	Botanical garden, Kiel, Schleswig-Holstein, Germany	54.346355 - 10.117737	others (cricket)	2013-08-20	Mike-Christoph Barg	0	0
A1065	Botanical garden, Kiel, Schleswig-Holstein, Germany	54.346355 - 10.117737	others (cricket)	2013-08-27	Mike-Christoph Barg	0	0
A1108	Botanical garden, Kiel, Schleswig-Holstein, Germany	54.346355 - 10.117737	others (cricket)	2013-08-29	Mike-Christoph Barg	0	0
A1113	Botanical garden, Kiel, Schleswig-Holstein, Germany	54.346355 - 10.117737	others (cricket)	2013-08-30	Mike-Christoph Barg	0	0
A1168	Botanical garden, Kiel, Schleswig-Holstein, Germany	54.346355 - 10.117737	others (cricket)	2013-09-05	Mike-Christoph Barg	0	0
A1211	Botanical garden, Kiel, Schleswig-Holstein, Germany	54.346355 - 10.117737	others (cricket)	2013-09-11	Mike-Christoph Barg	0	0
A1225	Botanical garden, Kiel, Schleswig-Holstein, Germany	54.346355 - 10.117737	others (cricket)	2013-09-12	Mike-Christoph Barg	0	0
A1077	Botanical garden, Kiel, Schleswig-Holstein, Germany	54.346355 - 10.117737	others (dermapteran)	2013-08-27	Mike-Christoph Barg	0	0
A1162	Botanical garden, Kiel, Schleswig-Holstein, Germany	54.346355 - 10.117737	others (dermapteran)	2013-09-05	Mike-Christoph Barg	0	0
A1169	Botanical garden, Kiel, Schleswig-Holstein, Germany	54.346355 - 10.117737	others (dermapteran)	2013-09-05	Mike-Christoph Barg	0	0
A1207	Botanical garden, Kiel, Schleswig-Holstein, Germany	54.346355 - 10.117737	others (dermapteran)	2013-09-11	Mike-Christoph Barg	0	0
A1212	Botanical garden, Kiel, Schleswig-Holstein, Germany	54.346355 - 10.117737	others (dermapteran)	2013-09-11	Mike-Christoph Barg	0	0
A868	Botanical garden, Kiel, Schleswig-Holstein, Germany	54.346355 - 10.117737	others (dermapteran)	2013-07-30	Ruben Hermann	0	0
A832	Botanical garden, Kiel, Schleswig-Holstein, Germany	54.346355 - 10.117737	others (earthworm)	2013-07-25	Ruben Hermann	0	0
A1027	Botanical garden, Kiel, Schleswig-Holstein, Germany	54.346355 - 10.117737	others (larvae)	2013-08-21	Mike-Christoph Barg	0	0
A1069	Botanical garden, Kiel, Schleswig-Holstein, Germany	54.346355 - 10.117737	others (larvae)	2013-08-27	Mike-Christoph Barg	0	0
A930	Botanical garden, Kiel, Schleswig-Holstein, Germany	54.346355 - 10.117737	others (larvae)	2013-08-02	Ruben Hermann	0	0
A931	Botanical garden, Kiel, Schleswig-Holstein, Germany	54.346355 - 10.117737	others (larvae)	2013-08-02	Ruben Hermann	0	0
A933	Botanical garden, Kiel, Schleswig-Holstein, Germany	54.346355 - 10.117737	others (larvae)	2013-08-02	Ruben Hermann	0	0
A1177	Botanical garden, Kiel, Schleswig-Holstein, Germany	54.346355 - 10.117737	others (mosquito)	2013-09-06	Mike-Christoph Barg	0	0
A1129	Botanical garden, Kiel, Schleswig-Holstein, Germany	54.346355 - 10.117737	others (wasp)	2013-09-03	Mike-Christoph Barg	0	0
A1000	Botanical garden, Kiel, Schleswig-Holstein, Germany	54.346355 - 10.117737	slug	2013-08-16	Ruben Hermann	0	0
A1002	Botanical garden, Kiel, Schleswig-Holstein, Germany	54.346355 - 10.117737	slug	2013-08-20	Mike-Christoph Barg	1	0	species identified with species specific primers
A1036	Botanical garden, Kiel, Schleswig-Holstein, Germany	54.346355 - 10.117737	slug	2013-08-22	Mike-Christoph Barg	1	0	species identified with species specific primers
A1089	Botanical garden, Kiel, Schleswig-Holstein, Germany	54.346355 - 10.117737	slug	2013-08-28	Mike-Christoph Barg	0	0
A831	Botanical garden, Kiel, Schleswig-Holstein, Germany	54.346355 - 10.117737	slug	2013-07-24	Ruben Hermann	2	0	species identified with species specific primers
A835	Botanical garden, Kiel, Schleswig-Holstein, Germany	54.346355 - 10.117737	slug	2013-07-25	Ruben Hermann	0	0
A842	Botanical garden, Kiel, Schleswig-Holstein, Germany	54.346355 - 10.117737	slug	2013-07-25	Ruben Hermann	5	0	species identified with species specific primers
A843	Botanical garden, Kiel, Schleswig-Holstein, Germany	54.346355 - 10.117737	slug	2013-07-25	Ruben Hermann	3	0	species identified with species specific primers
A856	Botanical garden, Kiel, Schleswig-Holstein, Germany	54.346355 - 10.117737	slug	2013-07-26	Ruben Hermann	17	1	species identified with species specific primers
A857	Botanical garden, Kiel, Schleswig-Holstein, Germany	54.346355 - 10.117737	slug	2013-07-26	Ruben Hermann	6	0	species identified with species specific primers
A871	Botanical garden, Kiel, Schleswig-Holstein, Germany	54.346355 - 10.117737	slug	2013-07-30	Ruben Hermann	0	1	species identified with species specific primers
A894	Botanical garden, Kiel, Schleswig-Holstein, Germany	54.346355 - 10.117737	slug	2013-07-31	Ruben Hermann	3	2	species identified with species specific primers
A895	Botanical garden, Kiel, Schleswig-Holstein, Germany	54.346355 - 10.117737	slug	2013-07-31	Ruben Hermann	2	0	species identified with species specific primers
A896	Botanical garden, Kiel, Schleswig-Holstein, Germany	54.346355 - 10.117737	slug	2013-07-31	Ruben Hermann	1	0	species identified with species specific primers
A899	Botanical garden, Kiel, Schleswig-Holstein, Germany	54.346355 - 10.117737	slug	2013-07-31	Ruben Hermann	0	0
A900	Botanical garden, Kiel, Schleswig-Holstein, Germany	54.346355 - 10.117737	slug	2013-07-31	Ruben Hermann	0	0
A909	Botanical garden, Kiel, Schleswig-Holstein, Germany	54.346355 - 10.117737	slug	2013-08-01	Ruben Hermann	0	0
A910	Botanical garden, Kiel, Schleswig-Holstein, Germany	54.346355 - 10.117737	slug	2013-08-01	Ruben Hermann	1	0	species identified with species specific primers
A911	Botanical garden, Kiel, Schleswig-Holstein, Germany	54.346355 - 10.117737	slug	2013-08-01	Ruben Hermann	0	0
A917	Botanical garden, Kiel, Schleswig-Holstein, Germany	54.346355 - 10.117737	slug	2013-08-01	Ruben Hermann	2	0	species identified with species specific primers
A921	Botanical garden, Kiel, Schleswig-Holstein, Germany	54.346355 - 10.117737	slug	2013-08-01	Ruben Hermann	0	0
A943	Botanical garden, Kiel, Schleswig-Holstein, Germany	54.346355 - 10.117737	slug	2013-08-02	Ruben Hermann	0	0
A950	Botanical garden, Kiel, Schleswig-Holstein, Germany	54.346355 - 10.117737	slug	2013-08-07	Ruben Hermann	0	0
A951	Botanical garden, Kiel, Schleswig-Holstein, Germany	54.346355 - 10.117737	slug	2013-08-07	Ruben Hermann	0	0
A953	Botanical garden, Kiel, Schleswig-Holstein, Germany	54.346355 - 10.117737	slug	2013-08-07	Ruben Hermann	0	0
A955	Botanical garden, Kiel, Schleswig-Holstein, Germany	54.346355 - 10.117737	slug	2013-08-07	Ruben Hermann	0	0
A956	Botanical garden, Kiel, Schleswig-Holstein, Germany	54.346355 - 10.117737	slug	2013-08-07	Ruben Hermann	0	0
A967	Botanical garden, Kiel, Schleswig-Holstein, Germany	54.346355 - 10.117737	slug	2013-08-08	Ruben Hermann	0	0
A979	Botanical garden, Kiel, Schleswig-Holstein, Germany	54.346355 - 10.117737	slug	2013-08-15	Ruben Hermann	0	0
A980	Botanical garden, Kiel, Schleswig-Holstein, Germany	54.346355 - 10.117737	slug	2013-08-15	Ruben Hermann	0	0
A981	Botanical garden, Kiel, Schleswig-Holstein, Germany	54.346355 - 10.117737	slug	2013-08-15	Ruben Hermann	0	0
A982	Botanical garden, Kiel, Schleswig-Holstein, Germany	54.346355 - 10.117737	slug	2013-08-15	Ruben Hermann	0	0
A983	Botanical garden, Kiel, Schleswig-Holstein, Germany	54.346355 - 10.117737	slug	2013-08-15	Ruben Hermann	1	0	species identified with species specific primers
A984	Botanical garden, Kiel, Schleswig-Holstein, Germany	54.346355 - 10.117737	slug	2013-08-15	Ruben Hermann	0	0
A985	Botanical garden, Kiel, Schleswig-Holstein, Germany	54.346355 - 10.117737	slug	2013-08-15	Ruben Hermann	0	0
A1001	Botanical garden, Kiel, Schleswig-Holstein, Germany	54.346355 - 10.117737	spider	2013-08-20	Mike-Christoph Barg	0	0
A1019	Botanical garden, Kiel, Schleswig-Holstein, Germany	54.346355 - 10.117737	spider	2013-08-21	Mike-Christoph Barg	0	0
A1020	Botanical garden, Kiel, Schleswig-Holstein, Germany	54.346355 - 10.117737	spider	2013-08-21	Mike-Christoph Barg	0	0
A1030	Botanical garden, Kiel, Schleswig-Holstein, Germany	54.346355 - 10.117737	spider	2013-08-21	Mike-Christoph Barg	0	0
A1038	Botanical garden, Kiel, Schleswig-Holstein, Germany	54.346355 - 10.117737	spider	2013-08-22	Mike-Christoph Barg	0	0
A1041	Botanical garden, Kiel, Schleswig-Holstein, Germany	54.346355 - 10.117737	spider	2013-08-22	Mike-Christoph Barg	0	0
A1042	Botanical garden, Kiel, Schleswig-Holstein, Germany	54.346355 - 10.117737	spider	2013-08-22	Mike-Christoph Barg	0	0
A1051	Botanical garden, Kiel, Schleswig-Holstein, Germany	54.346355 - 10.117737	spider	2013-08-23	Mike-Christoph Barg	0	0
A1060	Botanical garden, Kiel, Schleswig-Holstein, Germany	54.346355 - 10.117737	spider	2013-08-23	Mike-Christoph Barg	0	0
A1073	Botanical garden, Kiel, Schleswig-Holstein, Germany	54.346355 - 10.117737	spider	2013-08-27	Mike-Christoph Barg	0	0
A1087	Botanical garden, Kiel, Schleswig-Holstein, Germany	54.346355 - 10.117737	spider	2013-08-28	Mike-Christoph Barg	0	0
A1132	Botanical garden, Kiel, Schleswig-Holstein, Germany	54.346355 - 10.117737	spider	2013-09-03	Mike-Christoph Barg	0	0
A1148	Botanical garden, Kiel, Schleswig-Holstein, Germany	54.346355 - 10.117737	spider	2013-09-04	Mike-Christoph Barg	0	0
A1164	Botanical garden, Kiel, Schleswig-Holstein, Germany	54.346355 - 10.117737	spider	2013-09-05	Mike-Christoph Barg	0	0
A1176	Botanical garden, Kiel, Schleswig-Holstein, Germany	54.346355 - 10.117737	spider	2013-09-06	Mike-Christoph Barg	0	0
A1201	Botanical garden, Kiel, Schleswig-Holstein, Germany	54.346355 - 10.117737	spider	2013-09-10	Mike-Christoph Barg	0	0
A1210	Botanical garden, Kiel, Schleswig-Holstein, Germany	54.346355 - 10.117737	spider	2013-09-11	Mike-Christoph Barg	0	0
A1230	Botanical garden, Kiel, Schleswig-Holstein, Germany	54.346355 - 10.117737	spider	2013-09-12	Mike-Christoph Barg	0	0
A836	Botanical garden, Kiel, Schleswig-Holstein, Germany	54.346355 - 10.117737	spider	2013-07-25	Ruben Hermann	0	0
A837	Botanical garden, Kiel, Schleswig-Holstein, Germany	54.346355 - 10.117737	spider	2013-07-25	Ruben Hermann	0	0
A839	Botanical garden, Kiel, Schleswig-Holstein, Germany	54.346355 - 10.117737	spider	2013-07-25	Ruben Hermann	0	0
A848	Botanical garden, Kiel, Schleswig-Holstein, Germany	54.346355 - 10.117737	spider	2013-07-25	Ruben Hermann	0	0
A849	Botanical garden, Kiel, Schleswig-Holstein, Germany	54.346355 - 10.117737	spider	2013-07-25	Ruben Hermann	0	0
A861	Botanical garden, Kiel, Schleswig-Holstein, Germany	54.346355 - 10.117737	spider	2013-07-26	Ruben Hermann	0	0
A865	Botanical garden, Kiel, Schleswig-Holstein, Germany	54.346355 - 10.117737	spider	2013-07-26	Ruben Hermann	0	0
A866	Botanical garden, Kiel, Schleswig-Holstein, Germany	54.346355 - 10.117737	spider	2013-07-26	Ruben Hermann	0	0
A867	Botanical garden, Kiel, Schleswig-Holstein, Germany	54.346355 - 10.117737	spider	2013-07-30	Ruben Hermann	0	0
A878	Botanical garden, Kiel, Schleswig-Holstein, Germany	54.346355 - 10.117737	spider	2013-07-30	Ruben Hermann	0	0
A902	Botanical garden, Kiel, Schleswig-Holstein, Germany	54.346355 - 10.117737	spider	2013-07-31	Ruben Hermann	0	0
A929	Botanical garden, Kiel, Schleswig-Holstein, Germany	54.346355 - 10.117737	spider	2013-08-02	Ruben Hermann	0	0
A936	Botanical garden, Kiel, Schleswig-Holstein, Germany	54.346355 - 10.117737	spider	2013-08-02	Ruben Hermann	0	0
A937	Botanical garden, Kiel, Schleswig-Holstein, Germany	54.346355 - 10.117737	spider	2013-08-02	Ruben Hermann	0	0
A938	Botanical garden, Kiel, Schleswig-Holstein, Germany	54.346355 - 10.117737	spider	2013-08-02	Ruben Hermann	0	0
A940	Botanical garden, Kiel, Schleswig-Holstein, Germany	54.346355 - 10.117737	spider	2013-08-02	Ruben Hermann	0	0
A948	Botanical garden, Kiel, Schleswig-Holstein, Germany	54.346355 - 10.117737	spider	2013-08-07	Ruben Hermann	0	0
A958	Botanical garden, Kiel, Schleswig-Holstein, Germany	54.346355 - 10.117737	spider	2013-08-07	Ruben Hermann	0	0
A959	Botanical garden, Kiel, Schleswig-Holstein, Germany	54.346355 - 10.117737	spider	2013-08-08	Ruben Hermann	0	0
A962	Botanical garden, Kiel, Schleswig-Holstein, Germany	54.346355 - 10.117737	spider	2013-08-08	Ruben Hermann	0	0
A969	Botanical garden, Kiel, Schleswig-Holstein, Germany	54.346355 - 10.117737	spider	2013-08-08	Ruben Hermann	0	0
A990	Botanical garden, Kiel, Schleswig-Holstein, Germany	54.346355 - 10.117737	spider	2013-08-16	Ruben Hermann	0	0
A992	Botanical garden, Kiel, Schleswig-Holstein, Germany	54.346355 - 10.117737	spider	2013-08-16	Ruben Hermann	0	0
