# Supplementary material for: Travelling at a slug’s pace: possible invertebrate vectors of Caenorhabditis nematodes
Source: BMC Ecol. 2015 Jul 13;15:19. doi: 10.1186/s12898-015-0050-z (PMC4501285; doi:10.1186/s12898-015-0050-z)
Supplement: Additional file 6: — Original data for the third field screen in Kiel, Northern Germany, in 2014. 544 slugs and 123 substrate samples were collected between July and October 2014 from 21 locations in Kiel and the surroundings. [file 12898_2015_50_MOESM6_ESM.xlsx]

## Sheet: screen 3
Internal code	Place	Location type	Substrate	Date of sampling	Sampled by	Number of isolated C. elegans	Number of isolated C. remanei	Number of isolated C. briggsae	Comment on Caenorhabditis species identification	Slug sequence accession number	Hit 1 species	Hit 1 accession	Hit 1 bitscore	Hit 2 species	Hit 2 accession	Hit 2 bitscore	Hit 3 species	Hit 3 accession	Hit 3 bitscore
BB569v	BB	path	v	29.9.14	Carola Petersen	0	0	0
BB570v	BB	path	v	29.9.14	Carola Petersen	0	0	0		KR867555	Arion lusitanicus	EU734825	1125	Arion lusitanicus	EF520643	1120	Arion lusitanicus	EU734823	1120
BB571v	BB	path	v	29.9.14	Carola Petersen	0	0	0
BB572v	BB	path	v	30.9.14	Carola Petersen	0	0	0
BB573v	BB	path	v	30.9.14	Carola Petersen	0	0	0
BB574s	BB	path	s	30.9.14	Carola Petersen	0	0	0
BB597v	BB	path	v	6.10.14	Carola Petersen	0	0	0		KR867561	Arion lusitanicus	EU734825	1127	Arion lusitanicus	EF520643	1122	Arion lusitanicus	EU734823	1122
BB598v	BB	path	v	6.10.14	Carola Petersen	0	0	0
BB599v	BB	path	v	6.10.14	Carola Petersen	0	0	0
BB600v	BB	path	v	6.10.14	Carola Petersen	0	0	0
BB601s	BB	path	s	6.10.14	Carola Petersen	0	0	0
BB619v	BB	path	v	7.10.14	Carola Petersen	0	0	0
BB625v	BB	path	v	08.10.14	Carola Petersen	0	0	0
BB626v	BB	path	v	8.10.14	Carola Petersen	0	0	0
BB642v	BB	path	v	8.10.14	Carola Petersen	0	0	0
G197v	G	path	v	24.7.14	Carola Petersen	0	0	0		KR867398	Arion lusitanicus	EF520643	1092	Arion lusitanicus	EU734823	1086	Arion sp. 1698_5	KJ843095	1083
G198v	G	path	v	24.7.14	Carola Petersen	0	0	0		KR867399	Arion sp. 1691_1	KJ843070	1055	Arion sp. 1691_2	KJ843071	1055	Arion sp. 1698_2	KJ843092	1055
G1v	G	path	v	6.6.14	Carola Petersen	0	0	0		KR867347	Arion lusitanicus	EF520643	1133	Arion lusitanicus	EU734823	1129	Arion lusitanicus	GQ166169	1123
G217v	G	path	v	14.8.14	Carola Petersen	0	8	0	species identified with species specific primers	KR867408	Arion sp. 1698_7	KJ843097	1066	Arion sp. 1699_2	KJ843100	1066	Arion sp. 1699_5	KJ843103	1066
G218s	G	path	s	14.8.14	Carola Petersen	0	0	0
G2v	G	path	v	6.6.14	Carola Petersen	0	0	0
G3v	G	path	v	6.6.14	Carola Petersen	0	0	0
G4v	G	path	v	6.6.14	Carola Petersen	0	0	0
G502v	G	path	v	15.9.14	Carola Petersen	0	0	0		KR867532	Arion lusitanicus	EF520643	1131	Arion lusitanicus	EU734825	1131	Arion lusitanicus	EU734823	1125
G503v	G	path	v	15.9.14	Carola Petersen	0	0	0		KR867533	Arion lusitanicus	EF520643	1116	Arion lusitanicus	EF520640	1110	Arion lusitanicus	EU734823	1109
G504v	G	path	v	15.9.14	Carola Petersen	0	0	0
G505v	G	path	v	15.9.14	Carola Petersen	0	0	0
G506s	G	path	s	15.9.14	Carola Petersen	0	0	0
G507s	G	path	s	15.9.14	Carola Petersen	0	0	0
G553v	G	path	v	19.9.14	Carola Petersen	0	0	0
G5v	G	path	v	6.6.14	Carola Petersen	0	0	0		KR867529	Arion lusitanicus	EU734826	1125	Arion lusitanicus	EF520643	1114	Arion lusitanicus	EU734823	1114
G6v	G	path	v	6.6.14	Carola Petersen	0	0	0		KR867562	Arion lusitanicus	EF520643	1122	Arion lusitanicus	EU734823	1116	Arion lusitanicus	GQ166169	1110
G7v	G	path	v	6.6.14	Carola Petersen	0	0	0		KR867589	Arion lusitanicus	EF520643	1131	Arion lusitanicus	GQ166169	1125	Arion lusitanicus	EU734823	1120
G85v	G	path	v	7.7.14	Carola Petersen	0	0	0
G86v	G	path	v	7.7.14	Carola Petersen	0	0	0
G87v	G	path	v	7.7.14	Carola Petersen	0	0	0
G88v	G	path	v	7.7.14	Carola Petersen	0	0	0		KR867593	Arion rufus	EF520644	1046	Arion rufus	EF520647	1046	Arion ater x Arion rufus	JF950515	1038
G89v	G	path	v	7.7.14	Carola Petersen	0	0	0
G8v	G	path	v	6.6.14	Carola Petersen	0	0	0
G90v	G	path	v	7.7.14	Carola Petersen	0	0	0
G91v	G	path	v	7.7.14	Carola Petersen	0	0	0
G92s	G	path	s	7.7.14	Carola Petersen	0	0	0
G93s	G	path	s	7.7.14	Carola Petersen	0	0	0
H10v	H	garden	v	6.6.14	Carola Petersen	0	0	0
H11v	H	garden	v	6.6.14	Carola Petersen	0	0	0
H12v	H	garden	v	6.6.14	Carola Petersen	0	0	0		KR867358	Arion lusitanicus	GQ166169	1107	Arion lusitanicus	EU734823	1101	Arion lusitanicus	EU734825	1096
H13v	H	garden	v	6.6.14	Carola Petersen	0	0	0
H14v	H	garden	v	6.6.14	Carola Petersen	0	0	0
H15v	H	garden	v	6.6.14	Carola Petersen	0	0	0
H16v	H	garden	v	6.6.14	Carola Petersen	0	0	0
H365v	H	garden	v	28.8.14	Carola Petersen	0	0	0		KR867463	Arion sp. 1698_7	KJ843097	1099	Arion sp. 1699_2	KJ843100	1099	Arion sp. 1699_5	KJ843103	1099
H366v	H	garden	v	28.8.14	Carola Petersen	0	0	0
H367v	H	garden	v	28.8.14	Carola Petersen	0	0	0
H368v	H	garden	v	28.8.14	Carola Petersen	0	0	0
H369v	H	garden	v	28.8.14	Carola Petersen	0	0	0
H370v	H	garden	v	28.8.14	Carola Petersen	0	0	0
H371v	H	garden	v	28.8.14	Carola Petersen	0	0	0		KR867465	Arion lusitanicus	EF520643	1134	Arion lusitanicus	GQ166169	1133	Arion lusitanicus	EU734823	1127
H372v	H	garden	v	28.8.14	Carola Petersen	0	0	0
H373v	H	garden	v	28.8.14	Carola Petersen	0	0	0
H374s	H	garden	s	28.8.14	Carola Petersen	0	0	0
H375s	H	garden	s	28.8.14	Carola Petersen	0	0	0
H613v	H	garden	v	7.10.14	Carola Petersen	0	0	0		KR867570	Arion lusitanicus	EF520643	1131	Arion lusitanicus	GQ166169	1131	Arion lusitanicus	EU734823	1125
H614v	H	garden	v	7.10.14	Carola Petersen	0	0	0		KR867571	Arion sp. 1683_8	KJ843052	1075	Arion lusitanicus	GQ166169	1074	Arion sp. 1699_5	KJ843103	1070
H615s	H	garden	s	7.10.14	Carola Petersen	0	0	0
H645v	H	garden	v	14.10.14	Carola Petersen	0	0	0
H646v	H	garden	v	14.10.14	Carola Petersen	0	0	0		KR867579	Arion lusitanicus	EU734823	1083	Arion lusitanicus	EU734825	1077	Arion lusitanicus	GQ166169	1077
H647s	H	garden	s	14.10.14	Carola Petersen	0	0	0
H648s	H	garden	s	14.10.14	Carola Petersen	0	0	0
H75v	H	garden	v	1.7.14	Carola Petersen	0	0	0		KR867592	Arion lusitanicus	EU734825	1101	Arion lusitanicus	EF520643	1099	Arion sp. 1698_2	KJ843092	1098
H76v	H	garden	v	1.7.14	Carola Petersen	0	0	0
H77v	H	garden	v	1.7.14	Carola Petersen	0	0	0
H78v	H	garden	v	1.7.14	Carola Petersen	0	0	0
H79v	H	garden	v	1.7.14	Carola Petersen	0	0	0
H80v	H	garden	v	1.7.14	Carola Petersen	0	0	0
H81v	H	garden	v	1.7.14	Carola Petersen	0	0	0
H82s	H	garden	s	1.7.14	Carola Petersen	0	0	0
H83s	H	garden	s	1.7.14	Carola Petersen	0	0	0
H84s	H	garden	s	1.7.14	Carola Petersen	0	0	0
H9v	H	garden	v	6.6.14	Carola Petersen	0	0	0		KR867594	Arion lusitanicus	GQ166169	1114	Arion lusitanicus	EF520643	1112	Arion lusitanicus	EU734823	1109
I17v	I	meadow	v	8.6.14	Carola Petersen	0	0	0
I18v	I	meadow	v	8.6.14	Carola Petersen	0	0	0		KR867387	Arion lusitanicus	GQ166169	1127	Arion lusitanicus	EF520643	1125	Arion lusitanicus	EU734823	1122
I19v	I	meadow	v	8.6.14	Carola Petersen	0	0	0		KR867393	Arion lusitanicus	EU734825	1096	Arion lusitanicus	EU734823	1090	Arion lusitanicus	GQ166169	1085
I20v	I	meadow	v	8.6.14	Carola Petersen	0	0	0
I21v	I	meadow	v	8.6.14	Carola Petersen	0	0	0
I227v	I	meadow	v	15.8.14	Carola Petersen	0	0	0
I228v	I	meadow	v	15.8.14	Carola Petersen	0	0	0
I229v	I	meadow	v	15.8.14	Carola Petersen	0	0	0
I22v	I	meadow	v	8.6.14	Carola Petersen	0	0	0
I230v	I	meadow	v	15.8.14	Carola Petersen	0	0	0		KR867412	Arion lusitanicus	EF520643	1122	Arion lusitanicus	GQ166169	1122	Arion lusitanicus	EU734823	1116
I231v	I	meadow	v	15.8.14	Carola Petersen	0	0	0		KR867413	Arion lusitanicus	EU734825	1099	Arion sp. 1690_2	KJ843068	1096	Arion sp. 1698_2	KJ843092	1096
I232v	I	meadow	v	15.8.14	Carola Petersen	0	0	0		KR867414	Arion lusitanicus	GQ166169	952	Arion sp. 1683_8	KJ843052	952	Arion sp. 1699_5	KJ843103	946
I233v	I	meadow	v	15.8.14	Carola Petersen	0	0	0
I234v	I	meadow	v	15.8.14	Carola Petersen	0	1	0	species identified with species specific primers
I235v	I	meadow	v	15.8.14	Carola Petersen	0	0	0		KR867415	Arion lusitanicus	EU734825	1009	Arion lusitanicus	EU734823	1003	Arion sp. 1698_2	KJ843092	1000
I236s	I	meadow	s	15.8.14	Carola Petersen	0	0	0
I23v	I	meadow	v	8.6.14	Carola Petersen	0	0	0
I24v	I	meadow	v	8.6.14	Carola Petersen	0	0	0
I25v	I	meadow	v	8.6.14	Carola Petersen	0	0	0
I26v	I	meadow	v	8.6.14	Carola Petersen	0	0	0		KR867425	Arion lusitanicus	EF520643	1103	Arion lusitanicus	GQ166169	1103	Arion sp. 1683_8	KJ843052	1099
I27v	I	meadow	v	8.6.14	Carola Petersen	0	0	0
I28v	I	meadow	v	8.6.14	Carola Petersen	0	0	0
I29v	I	meadow	v	8.6.14	Carola Petersen	0	0	0
I329v	I	meadow	v	22.8.14	Carola Petersen	0	0	0
I330v	I	meadow	v	22.8.14	Carola Petersen	0	0	0
I331v	I	meadow	v	22.8.14	Carola Petersen	0	0	0		KR867449	Arion lusitanicus	EF520643	1129	Arion lusitanicus	GQ166169	1127	Arion lusitanicus	EU734823	1122
I332v	I	meadow	v	22.8.14	Carola Petersen	0	1	0	species identified with species specific primers	KR867450	Arion lusitanicus	GQ166169	1081	Arion lusitanicus	EU734823	1075	Arion lusitanicus	EU734825	1070
I333s	I	meadow	s	22.8.14	Carola Petersen	0	0	0
I334s	I	meadow	s	22.8.14	Carola Petersen	0	0	0
I335s	I	meadow	s	22.8.14	Carola Petersen	0	0	0
I349v	I	meadow	v	22.8.14	Carola Petersen	0	0	0		KR867457	Arion lusitanicus	EF520643	1147	Arion lusitanicus	EU734823	1144	Arion lusitanicus	GQ166169	1138
I663v	I	meadow	v	16.10.14	Carola Petersen	0	0	0		KR867587	Arion lusitanicus	EU734825	990	Arion sp. 1691_2	KJ843071	985	Arion sp. 1698_2	KJ843092	985
I664v	I	meadow	v	16.10.14	Carola Petersen	0	0	0
I665v	I	meadow	v	16.10.14	Carola Petersen	0	2	0	species identified with species specific primers	KR867588	Arion lusitanicus	GQ166169	1081	Arion lusitanicus	EU734823	1075	Arion lusitanicus	EU734825	1070
I666s	I	meadow	s	16.10.14	Carola Petersen	0	0	0
I667s	I	meadow	s	16.10.14	Carola Petersen	0	0	0
J118v	J	path	v	12.7.14	Carola Petersen	0	0	0
J119v	J	path	v	12.7.14	Carola Petersen	0	0	0		KR867357	Arion lusitanicus	EF520643	1134	Arion lusitanicus	EU734823	1129	Arion lusitanicus	GQ166169	1123
J120v	J	path	v	12.7.14	Carola Petersen	0	0	0		KR867359	Arion lusitanicus	EF520643	1129	Arion lusitanicus	EU734825	1129	Arion lusitanicus	EU734823	1123
J121v	J	path	v	12.7.14	Carola Petersen	0	0	0
J122v	J	path	v	12.7.14	Carola Petersen	0	0	0		KR867360	Arion lusitanicus	EF520643	1140	Arion lusitanicus	EU734823	1123	Arion lusitanicus	GQ166169	1118
J123v	J	path	v	12.7.14	Carola Petersen	0	0	0
J124v	J	path	v	12.7.14	Carola Petersen	0	0	0
J125v	J	path	v	12.7.14	Carola Petersen	0	2	0	species identified with species specific primers	KR867361	Arion lusitanicus	EF520643	1079	Arion lusitanicus	EU734823	1074	Arion sp. 1698_5	KJ843095	1070
J126v	J	path	v	12.7.14	Carola Petersen	0	0	0		KR867362	Arion lusitanicus	EU734823	1075	Arion lusitanicus	EU734825	1070	Arion lusitanicus	GQ166169	1070
J127v	J	path	v	12.7.14	Carola Petersen	0	0	0
J128s	J	path	s	12.7.14	Carola Petersen	0	0	0
J129s	J	path	s	12.7.14	Carola Petersen	0	0	0
J30v	J	path	v	12.6.14	Carola Petersen	0	0	0
J31v	J	path	v	12.6.14	Carola Petersen	0	0	0
J32v	J	path	v	12.6.14	Carola Petersen	0	0	0		KR867447	Arion lusitanicus	GQ166169	1157	Arion lusitanicus	EF520643	1153	Arion lusitanicus	EU734823	1151
J33v	J	path	v	12.6.14	Carola Petersen	0	0	0
J34v	J	path	v	12.6.14	Carola Petersen	0	0	0
J35v	J	path	v	12.6.14	Carola Petersen	0	0	0
J36v	J	path	v	12.6.14	Carola Petersen	0	0	0
J376v	J	path	v	28.8.14	Carola Petersen	0	0	0		KR867466	Arion lusitanicus	GQ166169	1123	Arion lusitanicus	EF520643	1118	Arion lusitanicus	EU734823	1118
J377v	J	path	v	28.8.14	Carola Petersen	0	0	0
J378s	J	path	s	28.8.14	Carola Petersen	0	0	0
J37v	J	path	v	12.6.14	Carola Petersen	0	0	0		KR867464	Arion lusitanicus	GQ166169	1127	Arion lusitanicus	EF520643	1125	Arion lusitanicus	EU734823	1122
J38v	J	path	v	12.6.14	Carola Petersen	0	0	0		KR867468	Arion lusitanicus	GQ166169	1114	Arion lusitanicus	EF520643	1110	Arion lusitanicus	EU734823	1109
J39v	J	path	v	12.6.14	Carola Petersen	0	0	0
J40v	J	path	v	12.6.14	Carola Petersen	0	0	0
J41v	J	path	v	12.6.14	Carola Petersen	0	0	0		KR867481	Arion lusitanicus	EU734825	1123	Arion lusitanicus	EF520643	1118	Arion lusitanicus	EU734823	1118
J42s	J	path	s	12.6.14	Carola Petersen	0	0	0
J43s	J	path	s	12.6.14	Carola Petersen	0	0	0
J44s	J	path	s	12.6.14	Carola Petersen	0	0	0
J631v	J	path	v	8.10.14	Carola Petersen	0	0	0		KR867577	Arion lusitanicus	GQ166169	1101	Arion lusitanicus	EF520643	1098	Arion sp. 1683_8	KJ843052	1096
J632v	J	path	v	8.10.14	Carola Petersen	0	0	0
J633s	J	path	s	8.10.14	Carola Petersen	0	0	0
K105v	K	forest	v	8.7.14	Carola Petersen	0	0	0		KR867351	Arion lusitanicus	GQ166169	1070	Arion sp. 1683_8	KJ843052	1070	Arion sp. 1699_5	KJ843103	1064
K106v	K	forest	v	12.7.14	Carola Petersen	0	0	0		KR867352	Arion sp. 1690_2	KJ843068	1062	Arion sp. 1690_3	KJ843069	1062	Arion sp. 1698_2	KJ843092	1062
K107v	K	forest	v	12.7.14	Carola Petersen	0	0	0		KR867353	Arion lusitanicus	GQ166169	1118	Arion lusitanicus	EF520643	1116	Arion lusitanicus	EU734823	1112
K108v	K	forest	v	12.7.14	Carola Petersen	0	0	0		KR867354	Arion sp. 1683_8	KJ843052	1098	Arion sp. 1699_2	KJ843100	1092	Arion sp. 1699_5	KJ843103	1092
K109v	K	forest	v	12.7.14	Carola Petersen	0	0	0		KR867355	Arion lusitanicus	GQ166169	1133	Arion lusitanicus	EF520643	1131	Arion lusitanicus	EU734823	1127
K110v	K	forest	v	12.7.14	Carola Petersen	0	0	0
K111v	K	forest	v	12.7.14	Carola Petersen	0	0	0
K112v	K	forest	v	12.7.14	Carola Petersen	0	0	0		KR867356	Arion sp. 1689_1	KJ843066	1050	Arion ater	AY987870	1033	Arion rufus	AY987900	1027
K113v	K	forest	v	12.7.14	Carola Petersen	0	0	0
K114v	K	forest	v	12.7.14	Carola Petersen	0	0	0
K115v	K	forest	v	12.7.14	Carola Petersen	0	0	0
K116s	K	forest	s	12.7.14	Carola Petersen	0	0	0
K117s	K	forest	s	12.7.14	Carola Petersen	0	0	0
K379v	K	forest	v	28.8.14	Carola Petersen	0	0	0		KR867467	Arion lusitanicus	EF520643	1123	Arion lusitanicus	EU734825	1123	Arion lusitanicus	EU734823	1118
K380v	K	forest	v	28.8.14	Carola Petersen	0	0	0
K381s	K	forest	s	28.8.14	Carola Petersen	0	0	0
K45v	K	forest	v	12.6.14	Carola Petersen	0	0	0
K46v	K	forest	v	12.6.14	Carola Petersen	0	0	0
K47v	K	forest	v	12.6.14	Carola Petersen	0	0	0		KR867515	Arion lusitanicus	EF520643	1151	Arion lusitanicus	EU734823	1144	Arion lusitanicus	GQ166169	1138
K48v	K	forest	v	12.6.14	Carola Petersen	0	0	0		KR867518	Arion lusitanicus	EF520643	1133	Arion lusitanicus	GQ166169	1129	Arion lusitanicus	EU734823	1123
K49v	K	forest	v	12.6.14	Carola Petersen	0	0	0
K50v	K	forest	v	12.6.14	Carola Petersen	0	0	0		KR867530	Arion lusitanicus	EF520643	1125	Arion lusitanicus	EU734823	1120	Arion lusitanicus	GQ166169	1114
K51v	K	forest	v	12.6.14	Carola Petersen	0	0	0		KR867535	Arion lusitanicus	EF520643	1142	Arion lusitanicus	EF520640	1120	Arion lusitanicus	EU734823	1118
K52v	K	forest	v	12.6.14	Carola Petersen	0	0	0		KR867538	Arion lusitanicus	EF520643	1105	Arion lusitanicus	GQ166169	1103	Arion sp. 1683_8	KJ843052	1101
K53s	K	forest	s	12.6.14	Carola Petersen	0	0	0
K54s	K	forest	s	12.6.14	Carola Petersen	0	0	0
L165v	L	park	v	19.7.14	Carola Petersen	0	0	0		KR867380	Arion lusitanicus	EU734825	1125	Arion lusitanicus	EU734823	1120	Arion lusitanicus	GQ166169	1114
L166v	L	park	v	19.7.14	Carola Petersen	0	0	0		KR867381	Arion lusitanicus	EF520643	1127	Arion lusitanicus	EU734825	1123	Arion lusitanicus	EU734823	1118
L167v	L	park	v	19.7.14	Carola Petersen	0	0	0
L168v	L	park	v	19.7.14	Carola Petersen	0	0	0
L169v	L	park	v	19.7.14	Carola Petersen	0	0	0		KR867382	Arion lusitanicus	EF520643	1136	Arion lusitanicus	EU734823	1122	Arion lusitanicus	GQ166169	1116
L170v	L	park	v	19.7.14	Carola Petersen	0	0	0
L171v	L	park	v	19.7.14	Carola Petersen	0	0	0
L172v	L	park	v	19.7.14	Carola Petersen	0	0	0		KR867383	Arion sp. 1698_7	KJ843097	987	Arion sp. 1699_2	KJ843100	987	Arion sp. 1699_5	KJ843103	987
L173v	L	park	v	19.7.14	Carola Petersen	0	0	0		KR867384	Arion lusitanicus	EF520643	1125	Arion lusitanicus	EU734825	1125	Arion lusitanicus	EU734823	1120
L174s	L	park	s	19.7.14	Carola Petersen	0	0	0
L199v	L	park	v	11.8.14	Carola Petersen	0	0	0		KR867400	Arion lusitanicus	EF520643	1131	Arion lusitanicus	EU734825	1125	Arion lusitanicus	EU734823	1120
L200v	L	park	v	11.8.14	Carola Petersen	0	0	0
L201v	L	park	v	11.8.14	Carola Petersen	0	0	0		KR867401	Arion lusitanicus	EU734823	1118	Arion lusitanicus	EU734825	1112	Arion lusitanicus	GQ166169	1112
L202v	L	park	v	11.8.14	Carola Petersen	0	0	0
L203v	L	park	v	11.8.14	Carola Petersen	0	0	0
L204s	L	park	s	11.8.14	Carola Petersen	0	0	0
L55v	L	park	v	13.6.14	Carola Petersen	0	0	0
L56v	L	park	v	13.6.14	Carola Petersen	0	0	0
L57v	L	park	v	13.6.14	Carola Petersen	0	0	0
L58v	L	park	v	13.6.14	Carola Petersen	0	0	0
L591v	L	park	v	6.10.14	Carola Petersen	0	0	0
L592v	L	park	v	6.10.14	Carola Petersen	0	0	0
L593v	L	park	v	6.10.14	Carola Petersen	0	0	0
L59v	L	park	v	13.6.14	Carola Petersen	0	0	0
L60v	L	park	v	13.6.14	Carola Petersen	0	0	0		KR867563	Arion lusitanicus	EF520643	1153	Arion lusitanicus	EU734823	1147	Arion lusitanicus	GQ166169	1142
L61v	L	park	v	13.6.14	Carola Petersen	0	0	0		KR867568	Arion lusitanicus	EF520643	1129	Arion lusitanicus	GQ166169	1129	Arion lusitanicus	EU734823	1123
L62v	L	park	v	13.6.14	Carola Petersen	0	0	0
L63v	L	park	v	13.6.14	Carola Petersen	0	0	0
L64v	L	park	v	13.6.14	Carola Petersen	0	0	0		KR867578	Arion sp. 1678_3	KJ843031	952	Arion sp. 1683_8	KJ843052	952	Arion sp. 1699_5	KJ843103	946
L65v	L	park	v	13.6.14	Carola Petersen	0	0	0		KR867581	Arion lusitanicus	EU734823	1099	Arion lusitanicus	EU734825	1094	Arion lusitanicus	GQ166169	1094
L66v	L	park	v	13.6.14	Carola Petersen	0	0	0
L67v	L	park	v	13.6.14	Carola Petersen	0	0	0
L68s	L	park	s	13.6.14	Carola Petersen	0	0	0
L69s	L	park	s	13.6.14	Carola Petersen	0	0	0
M100v	M	compost	v	8.7.14	Carola Petersen	0	0	0
M101v	M	compost	v	8.7.14	Carola Petersen	0	0	0
M102v	M	compost	v	8.7.14	Carola Petersen	0	0	0		KR867348	Arion subfuscus	GU249576	1112	Arion sp. 1533_4	KJ842959	1099	Arion sp. 1535_4	KJ842973	1099
M103v	M	compost	v	8.7.14	Carola Petersen	0	0	0		KR867349	Arion lusitanicus	EU734825	1114	Arion lusitanicus	EF520643	1110	Arion lusitanicus	EU734823	1109
M104v	M	compost	v	8.7.14	Carola Petersen	0	0	0		KR867350	Arion lusitanicus	EF520643	1140	Arion lusitanicus	EU734823	1123	Arion lusitanicus	GQ166169	1118
M144v	M	compost	v	18.7.14	Carola Petersen	4	0	0	species identified with species specific primers	KR867370	Arion sp. 1698_7	KJ843097	1061	Arion sp. 1699_2	KJ843100	1061	Arion sp. 1699_5	KJ843103	1061
M145v	M	compost	v	18.7.14	Carola Petersen	0	0	0
M146v	M	compost	v	18.7.14	Carola Petersen	0	0	0
M147v	M	compost	v	18.7.14	Carola Petersen	0	0	0		KR867371	Arion lusitanicus	EU734826	1116	Arion lusitanicus	EF520643	1110	Arion lusitanicus	EU734823	1105
M148v	M	compost	v	18.7.14	Carola Petersen	0	0	0		KR867372	Arion lusitanicus	EF520643	1122	Arion lusitanicus	EU734823	1122	Arion lusitanicus	GQ166169	1116
M149v	M	compost	v	18.7.14	Carola Petersen	0	0	0
M150v	M	compost	v	18.7.14	Carola Petersen	0	0	0		KR867373	Arion lusitanicus	EF520643	1131	Arion lusitanicus	EU734823	1123	Arion lusitanicus	EF520640	1120
M151v	M	compost	v	18.7.14	Carola Petersen	0	0	0
M152v	M	compost	v	18.7.14	Carola Petersen	0	0	0		KR867374	Arion sp. 1691_1	KJ843070	928	Arion sp. 1691_2	KJ843071	928	Arion sp. 1698_2	KJ843092	928
M153s	M	compost	s	18.7.14	Carola Petersen	0	0	0
M183v	M	compost	v	23.7.14	Carola Petersen	0	0	0
M184v	M	compost	v	23.7.14	Carola Petersen	1	0	2	species identified with species specific primers	KR867389	Arion lusitanicus	EF520643	1107	Arion sp. 1699_2	KJ843100	1101	Arion sp. 1699_5	KJ843103	1101
M185v	M	compost	v	23.7.14	Carola Petersen	0	0	0		KR867390	Arion sp. 1698_7	KJ843097	854	Arion sp. 1699_2	KJ843100	854	Arion sp. 1699_5	KJ843103	854
M186v	M	compost	v	23.7.14	Carola Petersen	0	0	0		KR867391	Arion sp. 1690_2	KJ843068	924	Arion sp. 1690_3	KJ843069	924	Arion sp. 1698_2	KJ843092	924
M187s	M	compost	s	23.7.14	Carola Petersen	0	0	0
M210v	M	compost	v	11.8.14	Carola Petersen	0	1	0	species identified with species specific primers	KR867404	Arion lusitanicus	EF520643	1081	Arion lusitanicus	EU734823	1075	Arion sp. 1698_5	KJ843095	1070
M211v	M	compost	v	11.8.14	Carola Petersen	0	0	0
M212v	M	compost	v	11.8.14	Carola Petersen	0	0	0		KR867405	Arion sp. 1691_1	KJ843070	760	Arion sp. 1691_2	KJ843071	760	Arion sp. 1698_2	KJ843092	760
M213v	M	compost	v	11.8.14	Carola Petersen	0	0	0		KR867406	Arion lusitanicus	EF520643	1081	Arion lusitanicus	EU734823	1075	Arion sp. 1698_5	KJ843095	1070
M214v	M	compost	v	11.8.14	Carola Petersen	0	0	0		KR867407	Arion sp. 1683_8	KJ843052	1094	Arion sp. 1699_2	KJ843100	1088	Arion sp. 1699_5	KJ843103	1088
M215s	M	compost	s	11.8.14	Carola Petersen	0	0	0
M216s	M	compost	s	11.8.14	Carola Petersen	0	0	0
M412v	M	compost	v	1.9.14	Carola Petersen	0	0	0		KR867483	Arion lusitanicus	EU734823	1088	Arion lusitanicus	EU734825	1083	Arion lusitanicus	GQ166169	1083
M413v	M	compost	v	1.9.14	Carola Petersen	0	0	0		KR867484	Arion lusitanicus	EU734825	1107	Arion lusitanicus	EF520643	1101	Arion lusitanicus	EU734823	1101
M414v	M	compost	v	1.9.14	Carola Petersen	0	0	0		KR867485	Arion lusitanicus	EF520643	1131	Arion lusitanicus	EU734823	1127	Arion lusitanicus	GQ166169	1122
M415v	M	compost	v	1.9.14	Carola Petersen	1	0	0	species identified with species specific primers
M416v	M	compost	v	1.9.14	Carola Petersen	1	7	0	species identified with species specific primers	KR867486	Arion lusitanicus	EF520643	1127	Arion lusitanicus	EU734825	1127	Arion lusitanicus	EU734823	1122
M417v	M	compost	v	1.9.14	Carola Petersen	1	0	0	species identified with species specific primers	KR867487	Arion sp. 1653_4	KJ843029	1005	Arion sp. 1695_1	KJ843081	1005	Arion sp. 1698_5	KJ843095	1005
M418v	M	compost	v	1.9.14	Carola Petersen	0	0	0		KR867488	Arion lusitanicus	EF520643	1118	Arion lusitanicus	EU734826	1118	Arion lusitanicus	EF520640	1110
M419v	M	compost	v	1.9.14	Carola Petersen	0	0	0
M420v	M	compost	v	1.9.14	Carola Petersen	6	2	1	species identified with species specific primers	KR867489	Arion lusitanicus	GQ166169	1114	Arion lusitanicus	EF520643	1112	Arion lusitanicus	EU734823	1109
M421s	M	compost	s	1.9.14	Carola Petersen	0	0	0
M422s	M	compost	s	1.9.14	Carola Petersen	0	0	0
M423s	M	compost	s	1.9.14	Carola Petersen	1	0	0	species identified with species specific primers
M508v	M	compost	v	15.9.14	Carola Petersen	1	0	0	species identified with species specific primers
M509v	M	compost	v	15.9.14	Carola Petersen	0	0	0		KR867534	Arion lusitanicus	EF520643	1125	Arion lusitanicus	EU734823	1123	Arion lusitanicus	GQ166169	1118
M510s	M	compost	s	15.9.14	Carola Petersen	0	0	0
M588v	M	compost	v	30.9.14	Carola Petersen	3	0	0	species identified with species specific primers
M589v	M	compost	v	30.9.14	Carola Petersen	0	0	0
M590s	M	compost	s	30.9.14	Carola Petersen	3	0	0	species identified with species specific primers
M623v	M	compost	v	7.10.14	Carola Petersen	8	1	0	species identified with species specific primers	KR867574	Arion sp. 1685_1	KJ843057	1075	Arion sp. 1690_2	KJ843068	1075	Arion sp. 1698_2	KJ843092	1075
M660v	M	compost	v	16.10.14	Carola Petersen	8	1	0	species identified with species specific primers	KR867585	Arion sp. 1698_7	KJ843097	953	Arion sp. 1699_2	KJ843100	953	Arion sp. 1699_5	KJ843103	953
M661v	M	compost	v	16.10.14	Carola Petersen	3	3	0	species identified with species specific primers	KR867586	Limax maximus	FJ606466	1096	Limax maximus	JN248294	1096	Limax maximus	FJ606467	1085
M662s	M	compost	s	16.10.14	Carola Petersen	1	0	4	species identified with species specific primers
M70v	M	compost	v	16.6.14	Carola Petersen	0	1	0	species identified with species specific primers	KR867590	Arion lusitanicus	EF520643	1129	Arion lusitanicus	EU734825	1123	Arion lusitanicus	EU734823	1118
M71v	M	compost	v	25.6.14	Carola Petersen	5	0	0	species identified with species specific primers
M72v	M	compost	v	25.6.14	Carola Petersen	0	0	0		KR867591	Arion lusitanicus	EF520643	1138	Arion lusitanicus	EU734823	1122	Arion lusitanicus	GQ166169	1116
M73v	M	compost	v	27.6.14	Carola Petersen	0	0	1	species identified with species specific primers
M74v	M	compost	v	1.7.14	Carola Petersen	0	0	0
M94v	M	compost	v	8.7.14	Carola Petersen	0	0	0		KR867595	Arion lusitanicus	EF520643	1138	Arion lusitanicus	EU734823	1122	Arion lusitanicus	GQ166169	1116
M95v	M	compost	v	8.7.14	Carola Petersen	0	0	1	species identified with species specific primers	KR867596	Arion lusitanicus	EU734823	1085	Arion lusitanicus	EU734825	1079	Arion lusitanicus	GQ166169	1079
M96v	M	compost	v	8.7.14	Carola Petersen	0	1	0	species identified with species specific primers
M97v	M	compost	v	8.7.14	Carola Petersen	0	0	0		KR867597	Arion sp. 1678_4	KJ843032	1064	Arion sp. 1678_5	KJ843033	1064	Arion sp. 1699_6	KJ843104	1064
M98v	M	compost	v	8.7.14	Carola Petersen	0	0	0		KR867598	Arion sp. 1685_1	KJ843057	1050	Arion sp. 1690_2	KJ843068	1050	Arion sp. 1698_2	KJ843092	1050
M99v	M	compost	v	8.7.14	Carola Petersen	0	0	0
N130v	N	park	v	12.7.14	Carola Petersen	0	0	0		KR867363	Arion lusitanicus	EU734825	1114	Arion lusitanicus	EF520643	1110	Arion lusitanicus	EU734823	1109
N131v	N	park	v	18.7.14	Carola Petersen	0	0	0		KR867364	Arion lusitanicus	EF520643	1133	Arion lusitanicus	EU734823	1120	Arion lusitanicus	GQ166169	1114
N132v	N	park	v	18.7.14	Carola Petersen	0	0	0
N133v	N	park	v	18.7.14	Carola Petersen	0	0	0
N134v	N	park	v	18.7.14	Carola Petersen	0	0	0
N135v	N	park	v	18.7.14	Carola Petersen	0	2	0	species identified with species specific primers	KR867365	Arion lusitanicus	EU734825	1129	Arion lusitanicus	EF520643	1127	Arion lusitanicus	EU734823	1123
N136v	N	park	v	18.7.14	Carola Petersen	0	0	0		KR867366	Arion lusitanicus	EF520643	1129	Arion lusitanicus	EU734825	1127	Arion lusitanicus	EU734823	1122
N137v	N	park	v	18.7.14	Carola Petersen	0	0	0
N138s	N	park	s	18.7.14	Carola Petersen	0	0	0
N209v	N	park	v	11.8.14	Carola Petersen	0	2	0	species identified with species specific primers	KR867403	Arion sp. 1698_7	KJ843097	1066	Arion sp. 1699_2	KJ843100	1066	Arion sp. 1699_5	KJ843103	1066
N295v	N	park	v	18.8.14	Carola Petersen	0	0	0
N296v	N	park	v	18.8.14	Carola Petersen	0	0	0
N297v	N	park	v	18.8.14	Carola Petersen	0	0	0
N298v	N	park	v	18.8.14	Carola Petersen	1	1	1	species identified with species specific primers	KR867439	Arion lusitanicus	EU734825	1101	Arion lusitanicus	EF520643	1096	Arion lusitanicus	EU734823	1096
N299v	N	park	v	18.8.14	Carola Petersen	0	0	0		KR867440	Arion lusitanicus	EF520643	1116	Arion lusitanicus	EU734823	1114	Arion lusitanicus	EF520640	1110
N300v	N	park	v	18.8.14	Carola Petersen	0	0	0
N301v	N	park	v	18.8.14	Carola Petersen	0	0	0
N302v	N	park	v	18.8.14	Carola Petersen	0	0	0
N303v	N	park	v	18.8.14	Carola Petersen	0	0	0		KR867441	Arion lusitanicus	EU734823	1103	Arion lusitanicus	EU734825	1098	Arion lusitanicus	GQ166169	1098
N304v	N	park	v	18.8.14	Carola Petersen	0	0	0
N305s	N	park	s	18.8.14	Carola Petersen	0	0	1	species identified with species specific primers
N306s	N	park	s	18.8.14	Carola Petersen	0	0	0
N307s	N	park	s	18.8.14	Carola Petersen	0	0	0
N326v	N	park	v	21.8.14	Carola Petersen	1	3	2	species identified with species specific primers
N327v	N	park	v	21.8.14	Carola Petersen	0	1	0	species identified with species specific primers	KR867448	Arion sp. 1691_1	KJ843070	957	Arion sp. 1691_2	KJ843071	957	Arion sp. 1698_2	KJ843092	957
N328s	N	park	s	21.8.14	Carola Petersen	0	0	0
N584v	N	park	v	30.9.14	Carola Petersen	0	0	0
N585v	N	park	v	30.9.14	Carola Petersen	1	1	0	species identified with species specific primers
N586v	N	park	v	30.9.14	Carola Petersen	0	0	0
N587s	N	park	s	30.9.14	Carola Petersen	0	0	0
N602v	N	park	v	7.10.14	Carola Petersen	0	0	0		KR867564	Arion lusitanicus	EU734825	1131	Arion lusitanicus	EF520643	1125	Arion lusitanicus	EU734823	1125
N603v	N	park	v	7.10.14	Carola Petersen	0	0	0		KR867565	Arion lusitanicus	EF520643	1116	Arion lusitanicus	EU734823	1114	Arion lusitanicus	EF520640	1110
N604v	N	park	v	7.10.14	Carola Petersen	0	0	0
N605s	N	park	s	7.10.14	Carola Petersen	0	0	0
N657v	N	park	v	15.10.14	Carola Petersen	0	0	0		KR867584	Arion lusitanicus	GQ166169	1123	Arion lusitanicus	EU734823	1118	Arion lusitanicus	EU734825	1112
N658v	N	park	v	15.10.14	Carola Petersen	0	0	0
N659s	N	park	s	15.10.14	Carola Petersen	0	0	0
O139v	O	compost	v	18.7.14	Carola Petersen	0	0	0		KR867367	Arion lusitanicus	EF520643	1129	Arion lusitanicus	GQ166169	1127	Arion lusitanicus	EU734823	1122
O140v	O	compost	v	18.7.14	Carola Petersen	0	0	0
O141v	O	compost	v	18.7.14	Carola Petersen	0	0	0		KR867368	Arion lusitanicus	EF520643	1101	Arion sp. 1683_8	KJ843052	1101	Arion lusitanicus	GQ166169	1099
O142v	O	compost	v	18.7.14	Carola Petersen	0	0	0		KR867369	Arion lusitanicus	EU734825	1129	Arion lusitanicus	EF520643	1127	Arion lusitanicus	EU734823	1123
O143s	O	compost	s	18.7.14	Carola Petersen	0	0	0
O290v	O	compost	v	18.8.14	Carola Petersen	0	8	0	species identified with species specific primers
O291v	O	compost	v	18.8.14	Carola Petersen	0	0	0		KR867438	Arion lusitanicus	GQ166169	1074	Arion lusitanicus	EU734823	1068	Arion sp. 1683_8	KJ843052	1062
O292v	O	compost	v	18.8.14	Carola Petersen	0	0	0
O293v	O	compost	v	18.8.14	Carola Petersen	0	0	0
O294s	O	compost	s	18.8.14	Carola Petersen	0	0	0
O360v	O	compost	v	27.8.14	Carola Petersen	0	0	0
O361v	O	compost	v	27.8.14	Carola Petersen	0	0	0		KR867461	Arion lusitanicus	EU734825	1127	Arion lusitanicus	EF520643	1125	Arion lusitanicus	EU734823	1122
O362v	O	compost	v	27.8.14	Carola Petersen	0	0	0		KR867462	Arion lusitanicus	EF520643	1107	Arion lusitanicus	EU734823	1096	Arion sp. 1698_5	KJ843095	1094
O363v	O	compost	v	27.8.14	Carola Petersen	0	0	0
O364s	O	compost	s	27.8.14	Carola Petersen	0	0	0
O407v	O	compost	v	1.9.14	Carola Petersen	0	0	0
O408v	O	compost	v	1.9.14	Carola Petersen	0	0	0
O409v	O	compost	v	1.9.14	Carola Petersen	0	0	0
O410v	O	compost	v	1.9.14	Carola Petersen	0	0	0		KR867482	Arion sp. 1698_7	KJ843097	1003	Arion sp. 1699_2	KJ843100	1003	Arion sp. 1699_5	KJ843103	1003
O411s	O	compost	s	1.9.14	Carola Petersen	0	0	0
O489v	O	compost	v	11.9.14	Carola Petersen	0	0	0
O490v	O	compost	v	11.9.14	Carola Petersen	0	0	0		KR867521	Arion lusitanicus	EF520643	1127	Arion lusitanicus	GQ166169	1125	Arion lusitanicus	EU734823	1120
O491v	O	compost	v	11.9.14	Carola Petersen	0	0	0		KR867522	Arion lusitanicus	GQ166169	1112	Arion lusitanicus	EF520643	1110	Arion lusitanicus	EU734823	1107
O492v	O	compost	v	11.9.14	Carola Petersen	0	0	0		KR867523	Arion lusitanicus	EF520643	1094	Arion lusitanicus	EU734823	1088	Arion lusitanicus	GQ166169	1083
O493s	O	compost	s	11.9.14	Carola Petersen	0	0	0
O494s	O	compost	s	11.9.14	Carola Petersen	0	0	0
O580v	O	compost	v	30.9.14	Carola Petersen	0	0	0		KR867559	Arion lusitanicus	EF520643	1125	Arion lusitanicus	EU734825	1125	Arion lusitanicus	EU734823	1120
O581v	O	compost	v	30.9.14	Carola Petersen	0	0	0
O582v	O	compost	v	30.9.14	Carola Petersen	0	0	0		KR867560	Arion lusitanicus	EU734825	1116	Arion lusitanicus	EF520643	1112	Arion lusitanicus	EU734823	1110
O583s	O	compost	s	30.9.14	Carola Petersen	0	0	0
O624v	O	compost	v	7.10.14	Carola Petersen	0	0	0
O627v	O	compost	v	8.10.14	Carola Petersen	0	0	0
P155v	P	path	v	19.7.14	Carola Petersen	0	0	0
P156v	P	path	v	19.7.14	Carola Petersen	0	0	0
P157v	P	path	v	19.7.14	Carola Petersen	0	0	0		KR867376	Arion lusitanicus	EF520643	1103	Arion lusitanicus	EU734823	1101	Arion lusitanicus	EF520640	1098
P158v	P	path	v	19.7.14	Carola Petersen	0	0	0		KR867377	Arion lusitanicus	EU734825	1101	Arion lusitanicus	EF520643	1099	Arion sp. 1698_2	KJ843092	1098
P159v	P	path	v	19.7.14	Carola Petersen	0	0	0
P160v	P	path	v	19.7.14	Carola Petersen	0	0	0		KR867378	Arion lusitanicus	EF520643	1107	Arion lusitanicus	EF520640	1101	Arion lusitanicus	EU734823	1101
P161v	P	path	v	19.7.14	Carola Petersen	0	0	0
P162v	P	path	v	19.7.14	Carola Petersen	0	0	0		KR867379	Arion lusitanicus	EF520643	1096	Arion sp. 1695_1	KJ843081	1094	Arion sp. 1698_5	KJ843095	1094
P163v	P	path	v	19.7.14	Carola Petersen	0	0	0
P164s	P	path	s	19.7.14	Carola Petersen	0	0	0
P205v	P	path	v	11.8.14	Carola Petersen	0	0	0		KR867402	Arion sp. 1683_8	KJ843052	998	Arion sp. 1699_2	KJ843100	992	Arion sp. 1699_5	KJ843103	992
P206v	P	path	v	11.8.14	Carola Petersen	0	0	0
P207v	P	path	v	11.8.14	Carola Petersen	0	0	0
P208s	P	path	s	11.8.14	Carola Petersen	0	0	0
P282v	P	path	v	18.8.14	Carola Petersen	0	0	0
P283v	P	path	v	18.8.14	Carola Petersen	0	0	0		KR867433	Arion lusitanicus	EF520643	1127	Arion lusitanicus	EU734825	1127	Arion lusitanicus	EU734823	1122
P284v	P	path	v	18.8.14	Carola Petersen	0	0	0		KR867434	Arion lusitanicus	EF520643	1127	Arion lusitanicus	EU734825	1123	Arion lusitanicus	EU734823	1118
P285v	P	path	v	18.8.14	Carola Petersen	0	0	0		KR867435	Arion lusitanicus	EF520643	1103	Arion lusitanicus	EU734823	1101	Arion lusitanicus	EF520640	1098
P286v	P	path	v	18.8.14	Carola Petersen	0	0	0		KR867436	Arion sp. 1678_3	KJ843031	747	Arion sp. 1683_5	KJ843049	747	Arion sp. 1683_8	KJ843052	747
P287v	P	path	v	18.8.14	Carola Petersen	0	0	0
P288v	P	path	v	18.8.14	Carola Petersen	0	0	0		KR867437	Arion sp. 1698_7	KJ843097	1003	Arion sp. 1699_2	KJ843100	1003	Arion sp. 1699_5	KJ843103	1003
P289s	P	path	s	18.8.14	Carola Petersen	0	0	0
P424v	P	path	v	2.9.14	Carola Petersen	0	0	0		KR867490	Arion sp. 1698_7	KJ843097	1096	Arion sp. 1699_2	KJ843100	1096	Arion sp. 1699_5	KJ843103	1096
P425v	P	path	v	2.9.14	Carola Petersen	0	0	0		KR867491	Arion lusitanicus	EU734825	1109	Arion lusitanicus	EU734823	1103	Arion lusitanicus	GQ166169	1098
P426v	P	path	v	2.9.14	Carola Petersen	0	2	0	species identified with species specific primers	KR867492	Arion lusitanicus	EF520643	1120	Arion lusitanicus	EF520640	1114	Arion lusitanicus	EU734823	1114
P427v	P	path	v	2.9.14	Carola Petersen	0	0	0		KR867493	Arion lusitanicus	EF520643	1131	Arion lusitanicus	EU734823	1127	Arion lusitanicus	GQ166169	1122
P428s	P	path	s	2.9.14	Carola Petersen	0	0	0
P594v	P	path	v	6.10.14	Carola Petersen	0	0	0
P595v	P	path	v	6.10.14	Carola Petersen	0	0	0
P596v	P	path	v	6.10.14	Carola Petersen	0	0	0
Q154v	Q	garden	v	18.7.14	Carola Petersen	0	0	0		KR867375	Arion lusitanicus	EF520643	1125	Arion lusitanicus	EU734823	1122	Arion lusitanicus	GQ166169	1116
Q272v	Q	garden	v	18.8.14	Carola Petersen	0	0	0
Q273v	Q	garden	v	18.8.14	Carola Petersen	0	0	0		KR867431	Arion sp. 1685_1	KJ843057	1033	Arion sp. 1690_2	KJ843068	1033	Arion sp. 1698_2	KJ843092	1033
Q274v	Q	garden	v	18.8.14	Carola Petersen	0	0	0
Q275v	Q	garden	v	18.8.14	Carola Petersen	0	0	0
Q276v	Q	garden	v	18.8.14	Carola Petersen	0	0	0
Q277v	Q	garden	v	18.8.14	Carola Petersen	0	0	0
Q278v	Q	garden	v	18.8.14	Carola Petersen	0	1	0	species identified with species specific primers	KR867432	Arion sp. 1698_7	KJ843097	989	Arion sp. 1699_2	KJ843100	989	Arion sp. 1699_5	KJ843103	989
Q279v	Q	garden	v	18.8.14	Carola Petersen	0	0	0
Q280v	Q	garden	v	18.8.14	Carola Petersen	0	0	0
Q281v	Q	garden	v	18.8.14	Carola Petersen	0	0	0
Q308v	Q	garden	v	18.8.14	Carola Petersen	0	0	0		KR867442	Arion lusitanicus	EF520643	1120	Arion lusitanicus	EF520640	1114	Arion lusitanicus	EU734823	1114
Q429v	Q	garden	v	2.9.14	Carola Petersen	0	4	0	species identified with species specific primers
Q430v	Q	garden	v	2.9.14	Carola Petersen	0	0	0		KR867494	Arion lusitanicus	GQ166169	1125	Arion lusitanicus	EF520643	1122	Arion lusitanicus	EU734823	1120
Q431v	Q	garden	v	2.9.14	Carola Petersen	0	0	0		KR867495	Arion lusitanicus	EU734823	1098	Arion lusitanicus	EU734825	1092	Arion lusitanicus	GQ166169	1092
Q432v	Q	garden	v	2.9.14	Carola Petersen	0	0	0
Q433v	Q	garden	v	2.9.14	Carola Petersen	0	4	0	species identified with species specific primers
Q434v	Q	garden	v	2.9.14	Carola Petersen	0	0	0		KR867496	Arion lusitanicus	EF520643	1112	Arion lusitanicus	EF520640	1107	Arion lusitanicus	EU734825	1107
Q435v	Q	garden	v	2.9.14	Carola Petersen	0	0	0		KR867497	Arion lusitanicus	EF520643	1142	Arion lusitanicus	GQ166169	1142	Arion lusitanicus	EU734823	1136
Q436v	Q	garden	v	2.9.14	Carola Petersen	0	0	0		KR867498	Arion lusitanicus	EF520643	1133	Arion lusitanicus	EU734823	1127	Arion lusitanicus	GQ166169	1122
Q437s	Q	garden	s	2.9.14	Carola Petersen	0	0	0
Q438s	Q	garden	s	2.9.14	Carola Petersen	0	0	0
Q439s	Q	garden	s	2.9.14	Carola Petersen	0	0	0
Q440s	Q	garden	s	2.9.14	Carola Petersen	0	0	0
Q649v	Q	garden	v	14.10.14	Carola Petersen	0	5	0	species identified with species specific primers	KR867580	Arion sp. 1691_1	KJ843070	1055	Arion sp. 1691_2	KJ843071	1055	Arion sp. 1698_2	KJ843092	1055
Q650v	Q	garden	v	14.10.14	Carola Petersen	0	10	0	species identified with species specific primers
Q651v	Q	garden	v	14.10.14	Carola Petersen	0	4	0	species identified with species specific primers	KR867582	Arion lusitanicus	EF520643	1136	Arion lusitanicus	EU734823	1131	Arion lusitanicus	GQ166169	1125
Q652v	Q	garden	v	14.10.14	Carola Petersen	0	0	0
R175v	R	park	v	19.7.14	Carola Petersen	0	0	0
R176v	R	park	v	22.7.14	Carola Petersen	0	0	0		KR867385	Arion lusitanicus	EF520643	1122	Arion lusitanicus	EF520640	1116	Arion lusitanicus	EU734823	1114
R177v	R	park	v	22.7.14	Carola Petersen	0	0	0
R178v	R	park	v	22.7.14	Carola Petersen	0	0	0		KR867386	Arion lusitanicus	EF520643	1133	Arion lusitanicus	EU734823	1127	Arion lusitanicus	GQ166169	1122
R179v	R	park	v	22.7.14	Carola Petersen	0	0	0
R180v	R	park	v	22.7.14	Carola Petersen	0	0	0
R181v	R	park	v	22.7.14	Carola Petersen	0	0	0		KR867388	Arion sp. 1690_3	KJ843069	1055	Arion sp. 1691_1	KJ843070	1055	Arion sp. 1698_2	KJ843092	1055
R182s	R	park	s	22.7.14	Carola Petersen	0	0	0
R315v	R	park	v	19.8.14	Carola Petersen	0	0	0
R316v	R	park	v	19.8.14	Carola Petersen	0	0	0		KR867446	Arion lusitanicus	EF520643	1131	Arion lusitanicus	EU734823	1127	Arion lusitanicus	GQ166169	1122
R317v	R	park	v	19.8.14	Carola Petersen	0	0	0
R318v	R	park	v	19.8.14	Carola Petersen	0	0	0
R319v	R	park	v	19.8.14	Carola Petersen	0	0	0
R320v	R	park	v	19.8.14	Carola Petersen	0	0	0
R321v	R	park	v	19.8.14	Carola Petersen	0	0	0
R322v	R	park	v	19.8.14	Carola Petersen	0	0	0
R323v	R	park	v	19.8.14	Carola Petersen	0	0	0
R324s	R	park	s	19.8.14	Carola Petersen	0	0	0
R325s	R	park	s	19.8.14	Carola Petersen	0	0	0
R495v	R	park	v	12.9.14	Carola Petersen	0	0	0		KR867524	Arion lusitanicus	EF520643	1138	Arion lusitanicus	EU734823	1122	Arion lusitanicus	GQ166169	1116
R496v	R	park	v	12.9.14	Carola Petersen	0	0	0		KR867525	Arion lusitanicus	EF520643	1118	Arion lusitanicus	EU734823	1114	Arion lusitanicus	EF520640	1112
R497v	R	park	v	12.9.14	Carola Petersen	0	0	0		KR867526	Arion sp. 1698_7	KJ843097	1042	Arion sp. 1699_2	KJ843100	1042	Arion sp. 1699_5	KJ843103	1042
R498v	R	park	v	12.9.14	Carola Petersen	0	6	0	species identified with species specific primers	KR867527	Arion sp. 1690_2	KJ843068	1066	Arion sp. 1690_3	KJ843069	1066	Arion sp. 1698_2	KJ843092	1066
R499v	R	park	v	12.9.14	Carola Petersen	0	0	0		KR867528	Arion sp. 1698_7	KJ843097	998	Arion sp. 1699_2	KJ843100	998	Arion sp. 1699_5	KJ843103	998
R500v	R	park	v	12.9.14	Carola Petersen	0	0	0		KR867531	Arion lusitanicus	EF520643	1125	Arion lusitanicus	EU734825	1125	Arion lusitanicus	EU734823	1120
R501s	R	park	s	12.9.14	Carola Petersen	0	0	0
R610v	R	park	v	7.10.14	Carola Petersen	0	0	0
R611v	R	park	v	7.10.14	Carola Petersen	0	0	0		KR867569	Arion sp. 1653_4	KJ843029	1016	Arion sp. 1695_1	KJ843081	1016	Arion sp. 1698_5	KJ843095	1016
R612s	R	park	s	7.10.14	Carola Petersen	0	0	0
S188v	S	garden	v	24.7.14	Carola Petersen	0	0	0
S189v	S	garden	v	24.7.14	Carola Petersen	0	0	0		KR867392	Arion lusitanicus	GQ166169	1101	Arion lusitanicus	EF520643	1099	Arion sp. 1683_8	KJ843052	1098
S190v	S	garden	v	24.7.14	Carola Petersen	0	0	0		KR867394	Arion lusitanicus	GQ166169	1094	Arion lusitanicus	EU734823	1088	Arion lusitanicus	EU734825	1083
S191v	S	garden	v	24.7.14	Carola Petersen	0	0	0
S192v	S	garden	v	24.7.14	Carola Petersen	0	0	0		KR867395	Arion sp. 1683_8	KJ843052	1090	Arion sp. 1699_2	KJ843100	1085	Arion sp. 1699_5	KJ843103	1085
S193v	S	garden	v	24.7.14	Carola Petersen	0	0	0
S194v	S	garden	v	24.7.14	Carola Petersen	0	0	0		KR867396	Arion lusitanicus	GQ166169	1125	Arion lusitanicus	EF520643	1123	Arion lusitanicus	EU734823	1120
S195v	S	garden	v	24.7.14	Carola Petersen	0	0	0		KR867397	Arion lusitanicus	GQ166169	1140	Arion lusitanicus	EF520643	1138	Arion lusitanicus	EU734823	1134
S196s	S	garden	s	24.7.14	Carola Petersen	0	0	0
S219v	S	garden	v	14.8.14	Carola Petersen	0	0	0		KR867409	Arion lusitanicus	EU734825	1123	Arion lusitanicus	EF520643	1122	Arion lusitanicus	EU734823	1118
S220v	S	garden	v	14.8.14	Carola Petersen	0	0	0
S221v	S	garden	v	14.8.14	Carola Petersen	0	0	0
S222v	S	garden	v	14.8.14	Carola Petersen	0	0	0		KR867410	Arion lusitanicus	EF520643	1133	Arion lusitanicus	EU734825	1127	Arion lusitanicus	EU734823	1122
S223v	S	garden	v	14.8.14	Carola Petersen	0	0	0
S224v	S	garden	v	14.8.14	Carola Petersen	0	0	0		KR867411	Arion lusitanicus	EF520643	1127	Arion lusitanicus	EU734825	1125	Arion lusitanicus	EU734823	1120
S225v	S	garden	v	14.8.14	Carola Petersen	0	0	0
S226s	S	garden	s	14.8.14	Carola Petersen	0	0	0
S399v	S	garden	v	1.9.14	Carola Petersen	0	0	0
S400v	S	garden	v	1.9.14	Carola Petersen	0	0	0
S401v	S	garden	v	1.9.14	Carola Petersen	0	1	0	species identified with species specific primers	KR867478	Arion sp. 1691_1	KJ843070	785	Arion sp. 1691_2	KJ843071	785	Arion sp. 1698_2	KJ843092	785
S402v	S	garden	v	1.9.14	Carola Petersen	0	0	0
S403v	S	garden	v	1.9.14	Carola Petersen	0	0	0		KR867479	Arion lusitanicus	EU734825	1107	Arion lusitanicus	EF520643	1105	Arion lusitanicus	EU734823	1101
S404v	S	garden	v	1.9.14	Carola Petersen	0	0	0		KR867480	Arion lusitanicus	GQ166169	1016	Arion sp. 1683_8	KJ843052	1016	Arion sp. 1699_5	KJ843103	1011
S405s	S	garden	s	1.9.14	Carola Petersen	0	0	0
S406s	S	garden	s	1.9.14	Carola Petersen	0	0	0
S606v	S	garden	v	7.10.14	Carola Petersen	0	0	0
S607v	S	garden	v	7.10.14	Carola Petersen	0	1	0	species identified with species specific primers	KR867566	Arion sp. 1685_1	KJ843057	1046	Arion sp. 1690_2	KJ843068	1046	Arion sp. 1698_2	KJ843092	1046
S608v	S	garden	v	7.10.14	Carola Petersen	0	0	0		KR867567	Arion lusitanicus	EU734825	1114	Arion lusitanicus	EF520643	1112	Arion lusitanicus	EU734823	1109
S609s	S	garden	s	7.10.14	Carola Petersen	0	0	0
T441v	T	compost	v	3.9.14	Carola Petersen	0	0	0		KR867499	Arion lusitanicus	EU734825	1114	Arion lusitanicus	EF520643	1110	Arion lusitanicus	EU734823	1109
T442v	T	compost	v	3.9.14	Carola Petersen	0	0	0
T443v	T	compost	v	3.9.14	Carola Petersen	0	0	0		KR867500	Arion lusitanicus	EF520643	1107	Arion lusitanicus	GQ166169	1103	Arion sp. 1683_8	KJ843052	1103
T444v	T	compost	v	3.9.14	Carola Petersen	0	0	0		KR867501	Arion sp. 1678_3	KJ843031	952	Arion sp. 1683_8	KJ843052	952	Arion sp. 1699_5	KJ843103	946
T445v	T	compost	v	3.9.14	Carola Petersen	0	0	0		KR867502	Arion lusitanicus	EF520643	1140	Arion lusitanicus	EU734823	1123	Arion lusitanicus	GQ166169	1118
T446v	T	compost	v	3.9.14	Carola Petersen	0	0	0
T447v	T	compost	v	3.9.14	Carola Petersen	0	0	0
T448v	T	compost	v	3.9.14	Carola Petersen	0	0	0
T449v	T	compost	v	3.9.14	Carola Petersen	0	0	0
T450v	T	compost	v	3.9.14	Carola Petersen	0	0	0		KR867503	Arion lusitanicus	EF520643	1136	Arion lusitanicus	EU734823	1129	Arion lusitanicus	EF520640	1125
T451v	T	compost	v	3.9.14	Carola Petersen	0	0	0		KR867504	Arion lusitanicus	GQ166169	1101	Arion lusitanicus	EF520643	1099	Arion sp. 1683_8	KJ843052	1098
T452v	T	compost	v	3.9.14	Carola Petersen	0	0	0
T453v	T	compost	v	3.9.14	Carola Petersen	0	0	0		KR867505	Arion lusitanicus	GQ166169	1114	Arion lusitanicus	EF520643	1112	Arion lusitanicus	EU734823	1109
T454v	T	compost	v	3.9.14	Carola Petersen	0	0	0		KR867506	Arion lusitanicus	EF520643	1134	Arion lusitanicus	EU734823	1118	Arion lusitanicus	GQ166169	1112
T455v	T	compost	v	3.9.14	Carola Petersen	0	0	0		KR867507	Arion lusitanicus	EF520643	1120	Arion lusitanicus	EU734825	1120	Arion lusitanicus	EU734823	1114
T456v	T	compost	v	3.9.14	Carola Petersen	0	0	0		KR867508	Arion lusitanicus	EF520643	1133	Arion lusitanicus	EU734823	1127	Arion lusitanicus	GQ166169	1122
T457v	T	compost	v	3.9.14	Carola Petersen	0	0	0		KR867509	Arion sp. 1653_4	KJ843029	1059	Arion sp. 1695_1	KJ843081	1059	Arion sp. 1698_5	KJ843095	1059
T458v	T	compost	v	3.9.14	Carola Petersen	0	0	0		KR867510	Arion sp. 1698_7	KJ843097	1074	Arion sp. 1699_2	KJ843100	1074	Arion sp. 1699_5	KJ843103	1074
T459v	T	compost	v	3.9.14	Carola Petersen	0	0	0		KR867511	Arion lusitanicus	EF520643	1129	Arion lusitanicus	EU734823	1125	Arion lusitanicus	GQ166169	1120
T460v	T	compost	v	3.9.14	Carola Petersen	0	0	0		KR867512	Arion lusitanicus	EF520643	1138	Arion lusitanicus	EU734823	1122	Arion lusitanicus	GQ166169	1116
T461v	T	compost	v	3.9.14	Carola Petersen	0	0	0
T462v	T	compost	v	3.9.14	Carola Petersen	0	0	0		KR867513	Arion lusitanicus	EF520643	1131	Arion lusitanicus	EU734823	1127	Arion lusitanicus	GQ166169	1122
T463v	T	compost	v	3.9.14	Carola Petersen	0	0	0
T464v	T	compost	v	3.9.14	Carola Petersen	0	0	0
T465v	T	compost	v	3.9.14	Carola Petersen	0	0	0		KR867514	Arion lusitanicus	GQ166169	1009	Arion sp. 1683_8	KJ843052	1009	Arion sp. 1699_5	KJ843103	1003
T466v	T	compost	v	3.9.14	Carola Petersen	0	2	0	species identified with species specific primers
T467v	T	compost	v	3.9.14	Carola Petersen	0	0	0
T468s	T	compost	s	3.9.14	Carola Petersen	0	0	0
T469s	T	compost	s	3.9.14	Carola Petersen	0	0	0
T470s	T	compost	s	3.9.14	Carola Petersen	0	0	0
T471s	T	compost	s	3.9.14	Carola Petersen	0	0	0
T472s	T	compost	s	3.9.14	Carola Petersen	0	1	0	species identified with species specific primers
T473s	T	compost	s	3.9.14	Carola Petersen	0	0	0
U237v	U	park	v	15.8.14	Carola Petersen	0	0	0
U238v	U	park	v	15.8.14	Carola Petersen	0	0	0
U239v	U	park	v	15.8.14	Carola Petersen	0	0	0
U240v	U	park	v	15.8.14	Carola Petersen	0	0	0
U241v	U	park	v	15.8.14	Carola Petersen	0	0	0		KR867416	Arion lusitanicus	EU734823	1081	Arion sp. 1699_2	KJ843100	1079	Arion sp. 1699_5	KJ843103	1079
U242v	U	park	v	15.8.14	Carola Petersen	0	0	0
U243v	U	park	v	15.8.14	Carola Petersen	0	0	0
U244v	U	park	v	15.8.14	Carola Petersen	0	0	0		KR867417	Arion lusitanicus	GQ166169	1083	Arion lusitanicus	EU734823	1077	Arion lusitanicus	EU734825	1072
U245v	U	park	v	15.8.14	Carola Petersen	0	0	0
U246v	U	park	v	15.8.14	Carola Petersen	0	0	0		KR867418	Arion sp. 1698_7	KJ843097	1064	Arion sp. 1699_2	KJ843100	1064	Arion sp. 1699_5	KJ843103	1064
U247v	U	park	v	15.8.14	Carola Petersen	0	9	0	species identified with species specific primers	KR867419	Arion lusitanicus	EF520643	1118	Arion lusitanicus	EU734823	1116	Arion lusitanicus	EF520640	1112
U248v	U	park	v	15.8.14	Carola Petersen	0	0	0		KR867420	Arion lusitanicus	GQ166169	1127	Arion lusitanicus	EF520643	1125	Arion lusitanicus	EU734823	1122
U249v	U	park	v	15.8.14	Carola Petersen	0	0	0		KR867421	Arion sp. 1691_1	KJ843070	676	Arion sp. 1691_2	KJ843071	676	Arion sp. 1698_2	KJ843092	676
U250v	U	park	v	15.8.14	Carola Petersen	0	0	0
U251v	U	park	v	15.8.14	Carola Petersen	0	0	0
U252v	U	park	v	15.8.14	Carola Petersen	0	0	0		KR867422	Arion sp. 1679_7	KJ843038	1077	Arion sp. 1699_2	KJ843100	1072	Arion sp. 1699_5	KJ843103	1072
U253v	U	park	v	15.8.14	Carola Petersen	0	0	0		KR867423	Arion sp. 1690_2	KJ843068	1094	Arion sp. 1698_2	KJ843092	1094	Arion sp. 1684_5	KJ843056	1090
U254v	U	park	v	15.8.14	Carola Petersen	0	0	0
U255v	U	park	v	15.8.14	Carola Petersen	0	0	0
U256s	U	park	s	15.8.14	Carola Petersen	0	0	0
U257s	U	park	s	15.8.14	Carola Petersen	0	0	0
U336v	U	park	v	22.8.14	Carola Petersen	0	0	0
U337v	U	park	v	22.8.14	Carola Petersen	0	0	0
U338s	U	park	s	22.8.14	Carola Petersen	0	0	0
U339s	U	park	s	22.8.14	Carola Petersen	0	0	0
U382v	U	park	v	29.8.14	Carola Petersen	0	0	0		KR867469	Arion lusitanicus	EF520643	1127	Arion lusitanicus	EU734823	1122	Arion lusitanicus	GQ166169	1116
U383v	U	park	v	29.8.14	Carola Petersen	0	0	0		KR867470	Arion lusitanicus	EF520643	1133	Arion lusitanicus	EU734825	1133	Arion lusitanicus	EU734823	1127
U384v	U	park	v	29.8.14	Carola Petersen	0	0	0		KR867471	Arion lusitanicus	EU734823	1099	Arion lusitanicus	EU734825	1094	Arion lusitanicus	GQ166169	1094
U385v	U	park	v	29.8.14	Carola Petersen	0	0	0
U386v	U	park	v	29.8.14	Carola Petersen	0	0	0		KR867472	Arion lusitanicus	GQ166169	1123	Arion lusitanicus	EF520643	1122	Arion lusitanicus	EU734823	1118
U387v	U	park	v	29.8.14	Carola Petersen	0	0	0		KR867473	Arion lusitanicus	EF520643	1114	Arion lusitanicus	EU734825	1114	Arion lusitanicus	EU734823	1109
U388v	U	park	v	29.8.14	Carola Petersen	0	0	0
U389s	U	park	s	29.8.14	Carola Petersen	0	0	0
U390s	U	park	s	29.8.14	Carola Petersen	0	0	0
U653v	U	park	v	14.10.14	Carola Petersen	0	0	0
U654v	U	park	v	14.10.14	Carola Petersen	0	0	0
U655v	U	park	v	14.10.14	Carola Petersen	0	1	0	species identified with species specific primers	KR867583	Arion sp. 1691_1	KJ843070	1040	Arion sp. 1691_2	KJ843071	1040	Arion sp. 1698_2	KJ843092	1040
U656v	U	park	v	14.10.14	Carola Petersen	0	0	0
V258v	V	park	v	15.8.14	Carola Petersen	0	0	0		KR867424	Arion sp. 1679_7	KJ843038	1092	Arion sp. 1699_2	KJ843100	1086	Arion sp. 1699_5	KJ843103	1086
V259v	V	park	v	15.8.14	Carola Petersen	0	1	0	species identified with species specific primers
V260v	V	park	v	15.8.14	Carola Petersen	0	0	0		KR867426	Arion lusitanicus	EF520643	1127	Arion lusitanicus	EU734823	1123	Arion lusitanicus	GQ166169	1118
V261v	V	park	v	15.8.14	Carola Petersen	0	0	0		KR867427	Arion sp. 1679_7	KJ843038	955	Arion sp. 1699_2	KJ843100	950	Arion sp. 1699_5	KJ843103	950
V262v	V	park	v	15.8.14	Carola Petersen	0	0	0
V263v	V	park	v	15.8.14	Carola Petersen	0	0	0
V264v	V	park	v	15.8.14	Carola Petersen	0	0	0
V265v	V	park	v	15.8.14	Carola Petersen	0	0	0
V266v	V	park	v	15.8.14	Carola Petersen	0	0	0		KR867428	Arion lusitanicus	EF520643	1123	Arion lusitanicus	GQ166169	1120	Arion lusitanicus	EU734823	1114
V267v	V	park	v	15.8.14	Carola Petersen	0	0	0
V268v	V	park	v	15.8.14	Carola Petersen	0	0	0		KR867429	Arion lusitanicus	EU734823	1098	Arion lusitanicus	EU734825	1092	Arion lusitanicus	GQ166169	1092
V269v	V	park	v	15.8.14	Carola Petersen	0	0	0		KR867430	Arion lusitanicus	EF520643	1118	Arion lusitanicus	EU734823	1116	Arion lusitanicus	EF520640	1112
V270s	V	park	s	15.8.14	Carola Petersen	0	0	0
V271s	V	park	s	15.8.14	Carola Petersen	0	0	0
V340v	V	park	v	22.8.14	Carola Petersen	0	3	0	species identified with species specific primers	KR867451	Arion sp. 1698_7	KJ843097	955	Arion sp. 1699_2	KJ843100	955	Arion sp. 1699_5	KJ843103	955
V341v	V	park	v	22.8.14	Carola Petersen	0	0	0		KR867452	Arion lusitanicus	EF520643	1129	Arion lusitanicus	EU734823	1125	Arion lusitanicus	GQ166169	1120
V342v	V	park	v	22.8.14	Carola Petersen	0	0	0		KR867453	Arion lusitanicus	EF520643	1127	Arion lusitanicus	EU734823	1120	Arion lusitanicus	EF520640	1116
V343v	V	park	v	22.8.14	Carola Petersen	0	0	0
V344v	V	park	v	22.8.14	Carola Petersen	0	0	0		KR867454	Arion lusitanicus	EF520643	1129	Arion lusitanicus	EU734823	1127	Arion lusitanicus	GQ166169	1122
V345v	V	park	v	22.8.14	Carola Petersen	0	0	0		KR867455	Arion sp. 1698_7	KJ843097	1037	Arion sp. 1699_2	KJ843100	1037	Arion sp. 1699_5	KJ843103	1037
V346v	V	park	v	22.8.14	Carola Petersen	0	0	0		KR867456	Arion sp. 1698_7	KJ843097	878	Arion sp. 1699_2	KJ843100	878	Arion sp. 1699_5	KJ843103	878
V347s	V	park	s	22.8.14	Carola Petersen	0	0	0
V348s	V	park	s	22.8.14	Carola Petersen	0	0	0
V391v	V	park	v	29.8.14	Carola Petersen	0	0	0		KR867474	Arion lusitanicus	EF520643	1122	Arion lusitanicus	EU734823	1116	Arion lusitanicus	GQ166169	1110
V392v	V	park	v	29.8.14	Carola Petersen	0	0	0
V393v	V	park	v	29.8.14	Carola Petersen	0	0	0		KR867475	Arion sp. 1698_7	KJ843097	970	Arion sp. 1699_2	KJ843100	970	Arion sp. 1699_5	KJ843103	970
V394v	V	park	v	29.8.14	Carola Petersen	0	0	0		KR867476	Arion lusitanicus	EF520643	1133	Arion lusitanicus	EU734823	1127	Arion lusitanicus	GQ166169	1122
V395v	V	park	v	29.8.14	Carola Petersen	0	0	0		KR867477	Arion lusitanicus	EF520643	1118	Arion lusitanicus	EU734823	1114	Arion lusitanicus	EF520640	1112
V396v	V	park	v	29.8.14	Carola Petersen	0	0	0
V397s	V	park	s	29.8.14	Carola Petersen	0	0	0
V398s	V	park	s	29.8.14	Carola Petersen	0	0	0
V616v	V	park	v	7.10.14	Carola Petersen	0	0	0
V617v	V	park	v	7.10.14	Carola Petersen	0	0	0
V618v	V	park	v	7.10.14	Carola Petersen	0	0	0		KR867572	Arion sp. 1489_9	KJ842830	695	Arion sp. 1699_2	KJ843100	689	Arion sp. 1699_5	KJ843103	689
W309v	W	path	v	18.8.14	Carola Petersen	0	0	0		KR867443	Arion sp. 1690_2	KJ843068	922	Arion sp. 1690_3	KJ843069	922	Arion sp. 1698_2	KJ843092	922
W310v	W	path	v	18.8.14	Carola Petersen	0	0	0		KR867444	Arion lusitanicus	EU734823	1109	Arion lusitanicus	EU734825	1103	Arion lusitanicus	GQ166169	1103
W311v	W	path	v	18.8.14	Carola Petersen	0	0	0
W312v	W	path	v	18.8.14	Carola Petersen	0	0	0
W313v	W	path	v	18.8.14	Carola Petersen	0	0	0
W314v	W	path	v	18.8.14	Carola Petersen	0	0	0		KR867445	Arion lusitanicus	EF520643	1114	Arion lusitanicus	EU734825	1114	Arion lusitanicus	EU734823	1109
W356v	W	path	v	26.8.14	Carola Petersen	0	2	0	species identified with species specific primers
W357v	W	path	v	26.8.14	Carola Petersen	0	0	0		KR867460	Arion lusitanicus	EF520643	1125	Arion lusitanicus	EU734825	1125	Arion lusitanicus	EU734823	1120
W358v	W	path	v	26.8.14	Carola Petersen	0	9	0	species identified with species specific primers
W359s	W	path	s	26.8.14	Carola Petersen	0	0	0
W634v	W	path	v	9.10.14	Carola Petersen	0	3	0	species identified with species specific primers
W635v	W	path	v	9.10.14	Carola Petersen	0	0	0
W636v	W	path	v	9.10.14	Carola Petersen	0	0	0
W637v	W	path	v	9.10.14	Carola Petersen	0	0	0
W638v	W	path	v	9.10.14	Carola Petersen	0	13	0	species identified with species specific primers
W639v	W	path	v	9.10.14	Carola Petersen	0	0	0
W640s	W	path	s	9.10.14	Carola Petersen	0	0	0
W641s	W	path	s	9.10.14	Carola Petersen	0	0	0
W643v	W	path	v	8.10.14	Carola Petersen	0	0	0
W644v	W	path	v	8.10.14	Carola Petersen	0	0	0
X350v	X	compost	v	22.8.14	Carola Petersen	0	0	0
X351v	X	compost	v	22.8.14	Carola Petersen	0	0	0		KR867458	Arion lusitanicus	GQ166169	1103	Arion lusitanicus	EF520643	1099	Arion lusitanicus	EU734823	1098
X352v	X	compost	v	22.8.14	Carola Petersen	0	0	0
X353v	X	compost	v	22.8.14	Carola Petersen	0	0	0		KR867459	Arion lusitanicus	EU734825	1125	Arion lusitanicus	EF520643	1123	Arion lusitanicus	EU734823	1120
X354s	X	compost	s	22.8.14	Carola Petersen	0	0	0
X355s	X	compost	s	22.8.14	Carola Petersen	0	7	0	species identified with species specific primers
X535	X	compost	v	19.9.14	Carola Petersen	0	0	0
X536	X	compost	v	19.9.14	Carola Petersen	0	0	0
X537	X	compost	v	19.9.14	Carola Petersen	0	3	0	species identified with species specific primers
X538	X	compost	v	19.9.14	Carola Petersen	0	0	0		KR867544	Arion lusitanicus	GQ166169	1129	Arion lusitanicus	EF520643	1127	Arion lusitanicus	EU734823	1123
X539	X	compost	v	19.9.14	Carola Petersen	0	1	0	species identified with species specific primers	KR867545	Arion lusitanicus	EU734825	1114	Arion lusitanicus	EF520643	1112	Arion lusitanicus	EU734823	1109
X540	X	compost	v	19.9.14	Carola Petersen	0	0	0
X541	X	compost	v	19.9.14	Carola Petersen	0	0	0		KR867546	Arion lusitanicus	EU734825	1129	Arion lusitanicus	EF520643	1127	Arion lusitanicus	EU734823	1123
X542	X	compost	v	19.9.14	Carola Petersen	0	0	0
X543	X	compost	v	19.9.14	Carola Petersen	0	0	0
X544	X	compost	v	19.9.14	Carola Petersen	0	0	0		KR867547	Arion lusitanicus	EF520643	1105	Arion sp. 1683_8	KJ843052	1103	Arion lusitanicus	GQ166169	1101
X545	X	compost	v	19.9.14	Carola Petersen	0	0	0
X546	X	compost	v	19.9.14	Carola Petersen	0	4	0	species identified with species specific primers
X547	X	compost	v	19.9.14	Carola Petersen	0	0	0
X548	X	compost	v	19.9.14	Carola Petersen	0	0	0
X549s	X	compost	s	19.9.14	Carola Petersen	0	0	0
X550s	X	compost	s	19.9.14	Carola Petersen	0	0	0
X551s	X	compost	s	19.9.14	Carola Petersen	0	0	0
X552s	X	compost	s	19.9.14	Carola Petersen	0	0	0
Y474v	Y	garden	v	9.9.14	Carola Petersen	0	0	0		KR867516	Arion lusitanicus	EF520643	1129	Arion lusitanicus	EU734825	1129	Arion lusitanicus	EU734823	1123
Y475v	Y	garden	v	9.9.14	Carola Petersen	0	0	0
Y476v	Y	garden	v	9.9.14	Carola Petersen	0	0	0
Y477v	Y	garden	v	9.9.14	Carola Petersen	0	0	0
Y478v	Y	garden	v	9.9.14	Carola Petersen	0	1	0	species identified with species specific primers	KR867517	Arion lusitanicus	EU734825	1110	Arion lusitanicus	EF520643	1105	Arion lusitanicus	EU734823	1105
Y479v	Y	garden	v	9.9.14	Carola Petersen	0	0	0
Y480v	Y	garden	v	9.9.14	Carola Petersen	0	0	0
Y481v	Y	garden	v	9.9.14	Carola Petersen	0	0	0		KR867519	Arion lusitanicus	EF520643	1129	Arion lusitanicus	GQ166169	1129	Arion lusitanicus	EU734823	1123
Y482v	Y	garden	v	9.9.14	Carola Petersen	0	0	0
Y483v	Y	garden	v	9.9.14	Carola Petersen	0	0	0		KR867520	Arion lusitanicus	EU734825	1129	Arion lusitanicus	EF520643	1127	Arion lusitanicus	EU734823	1123
Y484s	Y	garden	s	9.9.14	Carola Petersen	0	0	0
Y485s	Y	garden	s	9.9.14	Carola Petersen	0	0	0
Y486s	Y	garden	s	9.9.14	Carola Petersen	0	0	0
Y487s	Y	garden	s	9.9.14	Carola Petersen	0	2	0	species identified with species specific primers
Y488s	Y	garden	s	9.9.14	Carola Petersen	0	0	0
Y511v	Y	garden	v	17.9.14	Carola Petersen	0	0	0
Y512v	Y	garden	v	17.9.14	Carola Petersen	0	2	0	species identified with species specific primers	KR867536	Arion lusitanicus	EU734825	1125	Arion lusitanicus	EF520643	1123	Arion lusitanicus	EU734823	1120
Y513v	Y	garden	v	17.9.14	Carola Petersen	0	0	0
Y514v	Y	garden	v	17.9.14	Carola Petersen	0	0	0
Y515v	Y	garden	v	17.9.14	Carola Petersen	0	0	0
Y516v	Y	garden	v	17.9.14	Carola Petersen	0	0	0		KR867537	Arion lusitanicus	GQ166169	1101	Arion lusitanicus	EU734823	1096	Arion lusitanicus	EU734825	1090
Y517v	Y	garden	v	17.9.14	Carola Petersen	0	2	0	species identified with species specific primers
Y518s	Y	garden	s	17.9.14	Carola Petersen	0	0	0
Y519s	Y	garden	s	17.9.14	Carola Petersen	0	0	0
Y520s	Y	garden	s	17.9.14	Carola Petersen	0	0	0
Y521s	Y	garden	s	17.9.14	Carola Petersen	0	1	0	species identified with species specific primers
Y522s	Y	garden	s	17.9.14	Carola Petersen	0	0	0
Y523s	Y	garden	s	17.9.14	Carola Petersen	0	0	0
Y524v	Y	garden	v	17.9.14	Carola Petersen	0	0	0		KR867539	Arion lusitanicus	EU734825	1013	Arion lusitanicus	EU734823	1007	Arion lusitanicus	GQ166169	1002
Y525v	Y	garden	v	17.9.14	Carola Petersen	0	0	0		KR867540	Arion lusitanicus	EF520643	1142	Arion lusitanicus	EU734823	1125	Arion lusitanicus	GQ166169	1120
Y526v	Y	garden	v	17.9.14	Carola Petersen	0	0	0
Y527v	Y	garden	v	17.9.14	Carola Petersen	0	0	0		KR867541	Arion lusitanicus	EF520643	1118	Arion lusitanicus	EF520640	1112	Arion lusitanicus	EU734823	1112
Y528v	Y	garden	v	17.9.14	Carola Petersen	0	0	0
Y529v	Y	garden	v	17.9.14	Carola Petersen	0	0	0
Y628v	Y	garden	v	8.10.14	Carola Petersen	0	0	0		KR867575	Arion lusitanicus	GQ166169	1120	Arion lusitanicus	EF520643	1116	Arion lusitanicus	EU734823	1114
Y629v	Y	garden	v	8.10.14	Carola Petersen	0	0	0
Y630v	Y	garden	v	8.10.14	Carola Petersen	0	0	0		KR867576	Arion lusitanicus	EU734826	1120	Arion lusitanicus	EF520643	1110	Arion lusitanicus	EU734823	1109
Z530v	Z	park	v	18.9.14	Carola Petersen	0	0	0		KR867542	Arion lusitanicus	EF520643	1125	Arion lusitanicus	EU734825	1122	Arion lusitanicus	EU734823	1116
Z531v	Z	park	v	18.9.14	Carola Petersen	0	0	0
Z532v	Z	park	v	18.9.14	Carola Petersen	0	0	0		KR867543	Arion lusitanicus	EF520643	1133	Arion lusitanicus	EF520640	1122	Arion lusitanicus	EU734823	1122
Z533v	Z	park	v	18.9.14	Carola Petersen	0	0	0
Z534s	Z	park	s	18.9.14	Carola Petersen	0	0	0
Z554v	Z	park	v	25.9.14	Carola Petersen	0	0	0		KR867548	Arion lusitanicus	EF520643	1134	Arion lusitanicus	EU734823	1118	Arion lusitanicus	GQ166169	1112
Z555v	Z	park	v	25.9.14	Carola Petersen	0	0	0		KR867549	Arion lusitanicus	EF520643	1129	Arion lusitanicus	EU734823	1123	Arion lusitanicus	GQ166169	1118
Z556v	Z	park	v	25.9.14	Carola Petersen	0	0	0
Z557v	Z	park	v	25.9.14	Carola Petersen	0	0	0
Z558v	Z	park	v	29.9.14	Carola Petersen	0	0	0		KR867550	Arion lusitanicus	EF520643	1129	Arion lusitanicus	EU734823	1129	Arion lusitanicus	GQ166169	1123
Z559v	Z	park	v	29.9.14	Carola Petersen	0	0	0		KR867551	Arion lusitanicus	EF520643	1131	Arion lusitanicus	EU734823	1127	Arion lusitanicus	GQ166169	1122
Z560v	Z	park	v	29.9.14	Carola Petersen	0	0	0		KR867552	Arion lusitanicus	EF520643	1118	Arion lusitanicus	EU734823	1114	Arion lusitanicus	EF520640	1112
Z561v	Z	park	v	29.9.14	Carola Petersen	0	0	0		KR867553	Arion lusitanicus	EF520643	1120	Arion lusitanicus	EF520640	1114	Arion lusitanicus	EU734823	1114
Z562v	Z	park	v	29.9.14	Carola Petersen	0	0	0
Z563v	Z	park	v	29.9.14	Carola Petersen	0	0	0
Z564v	Z	park	v	29.9.14	Carola Petersen	0	0	0
Z565v	Z	park	v	29.9.14	Carola Petersen	0	0	0
Z566v	Z	park	v	29.9.14	Carola Petersen	0	0	0		KR867554	Arion lusitanicus	EF520643	1118	Arion lusitanicus	EU734823	1116	Arion lusitanicus	EF520640	1112
Z567s	Z	park	s	29.9.14	Carola Petersen	0	0	0
Z568s	Z	park	s	29.9.14	Carola Petersen	0	0	0
Z575v	Z	park	v	30.9.14	Carola Petersen	0	0	0		KR867556	Arion lusitanicus	EU734823	1114	Arion lusitanicus	EF520643	1112	Arion lusitanicus	GQ166169	1109
Z576v	Z	park	v	30.9.14	Carola Petersen	0	0	0		KR867557	Arion lusitanicus	EF520643	1140	Arion lusitanicus	EU734823	1123	Arion lusitanicus	GQ166169	1118
Z577v	Z	park	v	30.9.14	Carola Petersen	0	0	0		KR867558	Arion lusitanicus	EF520643	1133	Arion lusitanicus	EU734823	1127	Arion lusitanicus	GQ166169	1122
Z578s	Z	park	s	30.9.14	Carola Petersen	0	0	0
Z579s	Z	park	s	30.9.14	Carola Petersen	0	0	0
Z620v	Z	park	v	7.10.14	Carola Petersen	0	0	0		KR867573	Arion sp. 1698_7	KJ843097	981	Arion sp. 1699_2	KJ843100	981	Arion sp. 1699_5	KJ843103	981
Z621v	Z	park	v	7.10.14	Carola Petersen	0	0	0
Z622v	Z	park	v	7.10.14	Carola Petersen	0	0	0

## Sheet: legend
Substrate
v	slug
s	substrate (collected below slug)
