# Supplementary material for: Travelling at a slug’s pace: possible invertebrate vectors of Caenorhabditis nematodes
Source: BMC Ecol. 2015 Jul 13;15:19. doi: 10.1186/s12898-015-0050-z (PMC4501285; doi:10.1186/s12898-015-0050-z)
Supplement: Additional file 7: — Association of different slug species from the third field screen with C. elegans, C. remanei or C. briggsae. Slug species identity was characterized for a representative subset of the slugs from the third screen with a DNA barcoding approach using a fragment of the mitochondrial COI gene. [file 12898_2015_50_MOESM7_ESM.xlsx]

## Sheet: Caenorhabditis in slug species
			totala						with C. elegansb						with C. remanei						with C. briggsae
site	location type		Aluc	Aru	Asp	Asf	Lma		Alu	Aru	Asp	Asf	Lma		Alu	Aru	Asp	Asf	Lma		Alu	Aru	Asp	Asf	Lma
L	park		9	0	2	0	0		0 (0)	-	0 (0)	-	-		0 (0)	-	0 (0)	-	-		0 (0)	-	0 (0)	-	-
N	park		10	0	2	0	0		1 (0.1)	-	0 (0)	-	-		2 (0.2)	-	2 (1)	-	-		1 (0.1)	-	0 (0)	-	-
R	park		6	0	5	0	0		0 (0)	-	0 (0)	-	-		0 (0)	-	1 (0.2)	-	-		0 (0)	-	0 (0)	-	-
U	park		9	0	5	0	0		0 (0)	-	0 (0)	-	-		1 (0.11)	-	1 (0.2)	-	-		0 (0)	-	0 (0)	-	-
V	park		10	0	7	0	0		0 (0)	-	0 (0)	-	-		0 (0)	-	1 (0.14)	-	-		0 (0)	-	0 (0)	-	-
Z	park		12	0	1	0	0		0 (0)	-	0 (0)	-	-		0 (0)	-	0 (0)	-	-		0 (0)	-	0 (0)	-	-
BB	path		2	0	0	0	0		0 (0)	-	-	-	-		0 (0)	-	-	-	-		0 (0)	-	-	-	-
G	path		7	1	2	0	0		0 (0)	0 (0)	0 (0)	-	-		0 (0)	0 (0)	1 (0.5)	-	-		0 (0)	0 (0)	0 (0)	-	-
J	path		11	0	0	0	0		0 (0)	-	-	-	-		1 (0.09)	-	-	-	-		0 (0)	-	-	-	-
P	path		10	0	4	0	0		0 (0)	-	0 (0)	-	-		1 (0.1)	-	0 (0)	-	-		0 (0)	-	0 (0)	-	-
W	path		3	0	1	0	0		0 (0)	-	0 (0)	-	-		0 (0)	-	0 (0)	-	-		0 (0)	-	0 (0)	-	-
H	garden		6	0	2	0	0		0 (0)	-	0 (0)	-	-		0 (0)	-	0 (0)	-	-		0 (0)	-	0 (0)	-	-
Q	garden		8	0	3	0	0		0 (0)	-	0 (0)	-	-		1 (0.12)	-	2 (0.67)	-	-		0 (0)	-	0 (0)	-	-
S	garden		10	0	3	0	0		0 (0)	-	0 (0)	-	-		0 (0)	-	2 (0.67)	-	-		0 (0)	-	0 (0)	-	-
Y	garden		11	0	0	0	0		0 (0)	-	-	-	-		2 (0.18)	-	-	-	-		0 (0)	-	-	-	-
M	compost		19	0	11	1	1		3 (0.16)	-	4 (0.36)	0 (0)	1 (1)		4 (0.21)	-	2 (0.18)	0 (0)	1 (1)		3 (0.16)	-	0 (0)	0 (0)	0 (0)
O	compost		11	0	1	0	0		0 (0)	-	0 (0)	-	-		0 (0)	-	0 (0)	-	-		0 (0)	-	0 (0)	-	-
T	compost		13	0	3	0	0		0 (0)	-	0 (0)	-	-		0 (0)	-	0 (0)	-	-		0 (0)	-	0 (0)	-	-
X	compost		6	0	0	0	0		0 (0)	-	-	-	-		1 (0.17)	-	-	-	-		0 (0)	-	-	-	-
I	meadow		12	0	0	0	0		0 (0)	-	-	-	-		2 (0.17)	-	-	-	-		0 (0)	-	-	-	-
K	forest		9	0	3	0	0		0 (0)	-	0 (0)	-	-		0 (0)	-	0 (0)	-	-		0 (0)	-	0 (0)	-	-
Sum			194	1	55	1	1		4 (0.02)	0 (0)	4 (0.07)	0 (0)	1 (1)		15 (0.08)	0 (0)	12 (0.22)	0 (0)	1 (1)		4 (0.02)	0 (0)	0 (0)	0 (0)	0 (0)
a total number of identified individuals per slug species
b number (and proportion in brackets) of characterized individuals per slug species, which harbored one of the Caenorhabditis species. The proportion is calculated relative to the total number of individuals of a certain slug species found in the same location (indicated in the total columns); a minus sign indicates that an individual of a particular slug species was not available for analysis in…
c Abbreviations: Alu, Arion lusitanicus; Aru, Arion rufus; Asp, Arion sp.; Asf, Arion subfuscus; Lma, Limax maximus
