# Supplementary material for: Travelling at a slug’s pace: possible invertebrate vectors of Caenorhabditis nematodes
Source: BMC Ecol. 2015 Jul 13;15:19. doi: 10.1186/s12898-015-0050-z (PMC4501285; doi:10.1186/s12898-015-0050-z)
Supplement: Additional file 8: — Overview of slug species used in the first laboratory experiment. Species identity was determined for a subset of slugs with a DNA barcoding approach using a fragment of the mitochondrial COI gene. [file 12898_2015_50_MOESM8_ESM.xlsx]

## Sheet: slug experiments
Internal code	Treatment	Slug sequence accession number	Hit 1 species	Hit 1 accession	Hit 1 bitscore	Hit 2 species	Hit 2 accession	Hit 2 bitscore	Hit 3 species	Hit 3 accession	Hit 3 bitscore
w1-10	L1	KR867599	Arion lusitanicus	AY987894	989	Arion lusitanicus	GQ166169	989	Arion sp. 1683_8	KJ843052	989
w1-18	dauer	KR867600	Arion lusitanicus	AY987894	898	Arion lusitanicus	GQ166169	898	Arion sp. 1683_8	KJ843052	898
w2-11	empty control	KR867601	Arion sp. 1685_1	KJ843057	1002	Arion sp. 1690_2	KJ843068	1002	Arion sp. 1698_2	KJ843092	1002
w2-13	L4	KR867602	Arion sp. 1685_1	KJ843057	994	Arion sp. 1690_2	KJ843068	994	Arion sp. 1698_2	KJ843092	994
w2-14	L1	KR867603	Arion lusitanicus	EF520643	1079	Arion lusitanicus	EU734823	1074	Arion sp. 1698_5	KJ843095	1070
w2-15	L4	KR867604	Arion lusitanicus	EU734825	1077	Arion lusitanicus	EU734823	1072	Arion sp. 1698_2	KJ843092	1066
w2-16	adult	KR867605	Arion lusitanicus	GQ166169	1112	Arion lusitanicus	EF520643	1110	Arion lusitanicus	EU734823	1107
w2-19	empty control	KR867606	Arion sp. 1690_2	KJ843068	977	Arion sp. 1690_3	KJ843069	977	Arion sp. 1698_2	KJ843092	977
w2-20	L1	KR867607	Arion lusitanicus	GQ166169	1005	Arion sp. 1683_8	KJ843052	1005	Arion sp. 1699_5	KJ843103	1000
w2-22	L1	KR867608	Arion lusitanicus	GQ166169	977	Arion sp. 1683_8	KJ843052	977	Arion sp. 1699_5	KJ843103	972
w2-25	dauer	KR867610	Arion lusitanicus	GQ166169	972	Arion sp. 1683_8	KJ843052	972	Arion sp. 1699_5	KJ843103	966
w2-26	dauer	KR867609	Arion lusitanicus	EF520643	1096	Arion sp. 1683_8	KJ843052	1096	Arion lusitanicus	GQ166169	1094
w3-11	L4	KR867611	Arion lusitanicus	EU734825	1094	Arion lusitanicus	EU734823	1088	Arion lusitanicus	GQ166169	1083
w3-13	L1	KR867612	Arion sp. 1679_7	KJ843038	1053	Arion sp. 1699_2	KJ843100	1048	Arion sp. 1699_5	KJ843103	1048
w3-17	dauer	KR867613	Arion sp. 1691_1	KJ843070	784	Arion sp. 1691_2	KJ843071	784	Arion sp. 1698_2	KJ843092	784
w3-22	L4	KR867614	Arion lusitanicus	EU734825	1123	Arion lusitanicus	EF520643	1122	Arion lusitanicus	EU734823	1118
w3-27	empty control	KR867615	Arion sp. 1691_1	KJ843070	813	Arion sp. 1691_2	KJ843071	813	Arion sp. 1698_2	KJ843092	813
w4-12	L1	KR867616	Arion lusitanicus	GQ166169	1103	Arion lusitanicus	EU734823	1098	Arion lusitanicus	EF520643	1096
w4-14	dauer	KR867617	Arion sp. 1685_1	KJ843057	987	Arion sp. 1690_2	KJ843068	987	Arion sp. 1698_2	KJ843092	987
w4-15	L1	KR867618	Arion sp. 1698_7	KJ843097	918	Arion sp. 1699_2	KJ843100	918	Arion sp. 1699_5	KJ843103	918
w4-17	L1	KR867619	Arion lusitanicus	GQ166169	1079	Arion lusitanicus	EU734823	1074	Arion sp. 1683_8	KJ843052	1068
w4-21	L4	KR867620	Arion lusitanicus	EU734825	1112	Arion lusitanicus	EF520643	1109	Arion lusitanicus	EU734823	1107
w4-29	L1	KR867621	Arion lusitanicus	GQ166169	1098	Arion sp. 1683_8	KJ843052	1094	Arion lusitanicus	EU734823	1092
w5-11	adult	KR867622	Arion lusitanicus	AY987894	941	Arion lusitanicus	GQ166169	941	Arion sp. 1683_8	KJ843052	941
w5-12	L4	KR867623	Arion lusitanicus	AY987894	845	Arion lusitanicus	GQ166169	845	Arion sp. 1683_8	KJ843052	845
w5-13	L4	KR867624	Arion sp. 1684_5	KJ843056	1081	Arion sp. 1690_2	KJ843068	1081	Arion sp. 1698_2	KJ843092	1081
w5-14	adult	KR867625	Arion lusitanicus	GQ166169	1101	Arion lusitanicus	EF520643	1098	Arion sp. 1683_8	KJ843052	1096
w5-15	adult	KR867626	Arion lusitanicus	EU734825	1051	Arion sp. 1691_2	KJ843071	1046	Arion sp. 1698_2	KJ843092	1046
w5-16	empty control	KR867627	Arion lusitanicus	EU734825	1086	Arion lusitanicus	EU734823	1081	Arion lusitanicus	GQ166169	1075
w5-17	dauer	KR867628	Arion lusitanicus	EF520643	1116	Arion lusitanicus	EU734825	1116	Arion lusitanicus	EU734823	1110
w5-24	L4	KR867629	Arion lusitanicus	EU734825	1116	Arion lusitanicus	EF520643	1112	Arion lusitanicus	EU734823	1110
w5-28	empty control	KR867630	Arion sp. 1653_4	KJ843029	1007	Arion sp. 1695_1	KJ843081	1007	Arion sp. 1698_5	KJ843095	1007
w5-30	L4	KR867631	Arion sp. 1679_7	KJ843038	819	Arion sp. 1699_2	KJ843100	813	Arion sp. 1699_5	KJ843103	813
